# Supplementary material for: Completion of Eight Gynostemma BL. (Cucurbitaceae) Chloroplast Genomes: Characterization, Comparative Analysis, and Phylogenetic Relationships
Source: Front Plant Sci. 2017 Sep 12;8:1583. doi: 10.3389/fpls.2017.01583 (PMC5600969; doi:10.3389/fpls.2017.01583)
Supplement: Table S1 — Primers for low coverage regions of eight Gynostemma species. [file Table1.XLSX]

## Sheet: Sheet1
Table S1 Primers for low coverage regions of eight Gynostemma species.
No.	Region amplified	Forward sequence (5' to 3')	Reverse sequence (5' to 3')	Ta (℃）
G. pentaphyllum
1	rpoC2	CCATAATGGCGATGAACAGT	TATTCCAAGGCAAGTGTTCC	57
2	ycf2	AATACATGCATTAAAATACGACG	AATCATTCTCAACGAGTCCA	58
3	rps15-ycf1	AATGAAATCCTCTTCCCCAC	GCAGTCGTTTTAGTATGCTA	58
4	ycf2	CGTTAATTTCTTCATGCTCGT	AGTGAACTATCTCTCCAGGG	54
G. cardiospermum
1	ycf1	CTGTTCGTGTCAGCCTCAAT	GATCTTTTGGGACTCGTCGT	58
2	ycf1-trnN	ACGCATTGAGTTTCTGGTAGT	GAGCTACTGAGGAACAACGG	58
3	ycf2	TGGAAGGGACAAAAGAAACA	TTGATTGTTTCGCTCCTGTA	55
4	rrn5s	GCACTCGCCATCTATTTTCA	TTCGGGTTAAGAAGATGTGA	56
5	rpoB-trnC	AAGTGAGTCAATTTCTACCA	CGGATTGGAATATCATAATAATG	52
6	atpF	TCAAAACTTCGACGATCCCT	AGCATTTCGTGATTCATTGGT	56
7	matK-rps16	ATGTGTAAAAGATGCTAGCCG	TCCGATCGTGCATAAATGGA	57
G. pentagynum
1	matK	GGAAATATTGAATGAGTTGATCG	ACGAGACTTCCTATACCCAC	53
2	ycf1-trnS-GGA	ATCCGAGATCTAGGCATAGG	CAACATCAACTCCTTATCCCA	54
3	ycf1-trnS-GGA	ACTATTGTGATTTCATCGAAGT	TGATTTGATACATTGTGGTCAGT	51
4	rpcL-accD	CTTCTGCTACCCATCCTGTA	CCATATAGCTTTCTTGCCCC	60
5	rpl36	TGTTGAAACTTGCTTGAACA	ACCAATATGAAAATAAGGGCCT	53
6	rps15-ycf1	TGAAATTCAACGGATCCTAC	CGCATCTGGAACTGTCTTAC	56
7	ycf1	TAGAATGCTATCCCAGGCTT	CGGAGGATCATGAAATTCGT	58
Universal
1	ndhF	ACTTCTTACCCTCCGGATGG	TGGTCATACAATCGTGGTTACA	54
2	ndhD	AGAAACCCGCAAATATTGGCA	TCGGCTCCAAGAACAGAAGA	54
3	orf70-trnV	TGAATCATCCTTTCCACGGAG	TGATGACTTCCACCACGTCA	56
4	rrn4.5-rrn5	GGGATGGAGCGACAGAAGTT	AGTTCGGGATGGATTGGTGT	60
5	rpl14-rpl16	GGCTCCGCTATTATCCGCTA	CGCAGAAACACGTATGGGTT	55
6	trnP-psaJ	AGGTAGGGATGACAGGATTTGA	TACTTACTACCGGTGCCACG	53
