# Supplementary material for: Completion of Eight Gynostemma BL. (Cucurbitaceae) Chloroplast Genomes: Characterization, Comparative Analysis, and Phylogenetic Relationships
Source: Front Plant Sci. 2017 Sep 12;8:1583. doi: 10.3389/fpls.2017.01583 (PMC5600969; doi:10.3389/fpls.2017.01583)
Supplement: Table S2 — List of species and their accession numbers in GenBank included in the phylogenetic analyses of complete chloroplast genomes. [file Table2.XLSX]

## Sheet: Sheet1
Table S2. List of species and their accession numbers in GenBank included in the phylogenetic analyses of complete chloroplast genomes.
No.	Order	Species	length	Gene	PCG	Accession number in GenBank
1	Cucurbitales	Gynostemma pentaphyllum	157576	133	87	KX852298
2		Gynostemma longipes	157601	133	87	MF152730
3		Gynostemma pubescens	157666	133	87	MF152732
4		Gynostemma burmanicum	157687	133	87	MF152731
5		Gynostemma cardiospermum	158219	133	87	KX852299
6		Gynostemma laxiflorum	158273	133	87	MF136486
7		Gynostemma caulopterum	157937	133	87	MF136487
8		Gynostemma pentagynum	157697	133	87	KY670737
9		Coccinia grandis	157035	132	75	KX147312
10		Cucumis sativus	155293	132	85	AJ970307
11		Cucumis hystrix	155031	132	79	KF957866
12		Cucumis melo subsp. melo	156017	132	88	JF412791
13		Citrullus lanatus subsp. vulgaris	156907	122	75	KY430689
14		Citrullus mucosospermus	156905	122	75	KY430687
15		Corynocarpus laevigata	159202	128	83	HQ207704
16	Fagales	Castanea mollissima	160799	122	83	HQ336406
17		Castanea pumila var. pumila	160603	123	83	KM360048
PCG: Number of protein-coding genes.
