# Supplementary material for: Completion of Eight Gynostemma BL. (Cucurbitaceae) Chloroplast Genomes: Characterization, Comparative Analysis, and Phylogenetic Relationships
Source: Front Plant Sci. 2017 Sep 12;8:1583. doi: 10.3389/fpls.2017.01583 (PMC5600969; doi:10.3389/fpls.2017.01583)
Supplement: Table S3 — Basic Information of Illumina Paired-end Sequencing Products of G. pentaphyllum. [file Table3.XLSX]

## Sheet: Sheet1
Table S3 Basic Information of Illumina Paired-end Sequencing Products of G. pentaphyllum.
	Read1	Read2	All
Total Reads Count:	977165	977165	1954330
Raw Bases Count(bp):	293149500	293149500	586299000
Average Read Length(bp):	300	300	300
Q30 Bases Count(bp):	218862782	171126968	389989750
Q30 Bases Ratio(%):	74.66	58.38	67.52
Q20 Bases Count(bp):	253912610	216727964	470640574
Q20 Bases Ratio(%):	86.62	73.93	80.78
Q10 Bases Count(bp):	285585187	273485514	559070701
Q10 Bases Ratio(%):	97.42	93.29	95.4
N Bases Count(bp):	58108	102245	160353
N Bases Ratio(%):	0.02	0.03	0.000274
Total Reads Count was the total number of reads, PE calculated according to the two reads. Raw Bases Count was ehe number of all the bases by sequencing. Q30 Bases Count was the number of bases in the quality values greater than or equal to 30. Q30 Bases Ratio = Q30 Bases Count/Raw Bases Count*100, Q20 and Q10 as well.
