# Supplementary material for: Completion of Eight Gynostemma BL. (Cucurbitaceae) Chloroplast Genomes: Characterization, Comparative Analysis, and Phylogenetic Relationships
Source: Front Plant Sci. 2017 Sep 12;8:1583. doi: 10.3389/fpls.2017.01583 (PMC5600969; doi:10.3389/fpls.2017.01583)
Supplement: Table S4 — The result of comparison for predicted protein-coding genes and the public databases. [file Table4.XLSX]

## Sheet: Sheet1
Table S4 The result of comparison for predicted protein-coding genes and the public databases.
Database	Number of Unigenes	Percentage(%)
Annotated in CDD	83	91.21
Annotated in KOG	45	49.45
Annotated in NR	89	97.8
Annotated in PFAM	81	89.01
Annotated in Swissprot	87	95.6
Annotated in TrEMBL	89	97.8
Annotated in GO	88	96.7
Annotated in KEGG	68	74.73
Annotated in at least one database	89	97.8
Annotated in all database	41	45.05
Total Unigenes	91	100
