# Supplementary material for: Completion of Eight Gynostemma BL. (Cucurbitaceae) Chloroplast Genomes: Characterization, Comparative Analysis, and Phylogenetic Relationships
Source: Front Plant Sci. 2017 Sep 12;8:1583. doi: 10.3389/fpls.2017.01583 (PMC5600969; doi:10.3389/fpls.2017.01583)
Supplement: Table S5 — Characteristics of chloroplast genomes of 15 different accessions of Cucurbitales species. [file Table5.XLSX]

## Sheet: Sheet1
Table S5 Characteristics of chloroplast genomes of 15 different accessions of Cucurbitales species
Feature	G. pentaphyllum	G. longipes	G. pubescens	G. burmanicum	G. cardiospermum	G. laxiflorum	G. caulopterum	G. pentagynum	C. sativus	C. hystrix	C. melo	C. lanatus	C. mucosospermus	C. grandis	C. laevigata
Size (bp)	157576	157601	157666	157687	158219	158273	157937	157697	155293	155031	156017	156907	156905	157035	159202
LSC (bp)	86757	86780	86811	86835	87110	87047	86846	86489	86688	86597	86334	86846	86846	86749	88862
SSC (bp)	18653	18647	18627	18624	18627	18708	18583	18724	18223	18234	18089	17897	17894	18004	18992
IRs (bp)	26083	26087	26114	26114	26241	26259	26254	26242	25193	25173	25797	26082	26082	26141	25674
Total genes	133	133	133	133	133	133	133	133	132	132	132	122	122	132	128
Protein-coding genes	87	87	87	87	87	87	87	87	85	79	88	75	75	75	83
Overall GC content (%)	37	37	37	37	36.9	37	37	37	37.1	37	36.9	37.2	37.2	37.1	36.6
