# Supplementary material for: Completion of Eight Gynostemma BL. (Cucurbitaceae) Chloroplast Genomes: Characterization, Comparative Analysis, and Phylogenetic Relationships
Source: Front Plant Sci. 2017 Sep 12;8:1583. doi: 10.3389/fpls.2017.01583 (PMC5600969; doi:10.3389/fpls.2017.01583)
Supplement: Table S6 — List of tandem repeats in the chloroplast genome of eight Gynostemma species. [file Table6.XLSX]

## Sheet: Sheet1
Table S6 List of tandem repeats in the chloroplast genome of eight Gynostemma species.
No	Start position	Repeat number	Size(bp)	Location	Region	Region	Repeat sequence
G. burmanicum
1	44541	2	28	psaA / ycf3	LSC	IGS	TAAAAAATTAATATATATTATATCTATA
2	44541	3	26	psaA / ycf3	LSC	IGS	TAAAAAATTAATATATAAATATTATA
3	49797	2	60	trnL-UAA	LSC	intron	CTGTTCTAACAAATGAGTTGACTAGGTTGCGTTAGTAAAGGAATGAATCCTTCTGAAATA
4	91592	3	22	ycf2	IRb	CDS	TTTGTCCAAGTCACTTCTTCTT
5	91614	3	21	ycf2	IRb	CDS	TTTTTGTCCAAGTTACTTCTT
6	94031	3	18	ycf2	IRb	CDS	TATTGATGATAGTGACGA
7	101997	2	22	rps12 / orf70	IRb	IGS	TTTCTATTCTATTAGTATTAGA
8	110077	2	32	rrn4.5 / rrn5	IRb	IGS	CATTGTTCAACTCTTTGACAACACGAAAAAAC
9	134381	2	32	rrn5 / rrn4.5	IRa	IGS	TGGTTTTTTCATGTTGTCAAAGAGTTGAACAA
10	150443	2	18	ycf2	IRa	CDS	CACTATCATCAATACCGC
11	152843	4	21	ycf2	IRa	CDS	AAAAAGAGAAGTAACTTAGAC
G. cardiospermum
1	69	2	163	rpl2 / trnH-GUG	LSC	IGS	AACCCGCGCATGGTGGATTCACAATCCACTGCCTTGATCCACTTGGCTACATCCGCCCCCCACCCTATACTATGTATAAGTAAAGTAAAAAGTATAAGTAAAGTAAAAAAAAATTACTACATAACATATGATATTTAAATACTTTTGTTTTTTGAAAAAAAAA
2	8816	2	98	trnS-GCU / trnG-UCC	LSC	IGS	TATATAGAATCGATAAAAACTTTAAAGAAGAGATATCTACAATCCCAATATATAAAAAATACCAATCAATATATTAAAAATTACTAAAAATATATATT
3	28274	2	106	rpoB / trnC-GCA	LSC	IGS	ATTGTAAAAATTGAATCCCAAAAATTCCCTATTATAATTTTAATTGAGAAGGATTTTTTTCTTATATCATTAGGGAAACCTAATTTTCAATTTTAATCCCAGAATC
4	37522	2	63	psbC / trnS-UGA	LSC	IGS	CCATTCCCTTTTATGATACTGAGCCGGGCAAAAGGAGAGAGAGGGATTCGAACCCTCGATAGT
5	48450	2	117	rps4 / trnT-UGU	LSC	IGS	GATGAATTGTATCAATATCCGGATCATCCTATTATATATGTAAATGATATAAAAAAGTAAGAGTTCCTTTCTTGATTTGTTCTACAGAAATAAAACCCCTCCCTTTTTTACATAATG
6	48866	2	31	trnT-UGU / trnL-UAA	LSC	IGS	AAATAAATATGAATATAGGAATTCTAATTTC
7	49221	2	78	trnT-UGU / trnL-UAA	LSC	IGS	ATCTTTTATTTAAAAATAAATTATTATAAAATAATTTATATATTAATTAATAAATAAAGTCATTTTTAGTTATAGAGG
8	53916	2	75	ndhC / trnV-UAC	LSC	IGS	AAAAAAAAAACTATTCTATTTTTATTATTATTAATATTATTATTAAAATAAAATAAATTCTAAATAATATATATT
9	68150	2	70	psbE / petL	LSC	IGS	TTTTTAATATATTTTACCTTTCTAATTATTTAGAATCCGCTTAATAGATTTATATATTAATTTAAAATAA
10	91867	3	22	ycf2	IRb	CDS	TTTGTCCAAGTCACTTCTTCTT
11	91889	3	21	ycf2	IRb	CDS	TTTTTGTCCAAGTTACTTCTT
12	94306	3	18	ycf2	IRb	CDS	TATTGATGATAGTGACGA
13	102276	2	22	rps12 / orf70	IRb	IGS	TTTCTATTCTATTAGTATTAGA
14	110478	2	32	rrn4.5 / rrn5	IRb	IGS	CATTGTTCAACTCTTTGACAACACGAAAAAAC
15	117148	2	100	rpl32 / trnL-UAG	SSC	IGS	AAATACCTTTTAAAATTATATCTACGTATTGAAGCCAGAACTATCTAGTTACAACAGTTCCTTTTTTGAAAGAGAATAAACTACGAAAAATCCTATTGTT
16	134787	2	32	rrn5 / rrn4.5	IRa	IGS	TGGTTTTTTCATGTTGTCAAAGAGTTGAACAA
17	150975	2	18	ycf2	IRa	CDS	CACTATCATCAATACCGC
18	153375	4	21	ycf2	IRa	CDS	AAAAAGAGAAGTAACTTAGAC
G. caulopterum
1	4834	2	93	trnk-UUU / rps16	LSC	IGS	TTTGATACACTGTTGTCAATATGAATGTGAATAGTGAAAAAAAGACCACAATAGGGAAAACAAAAGAATTAAAAATTAATAAAAATATTTAAA
2	28150	2	90	rpoB / trnC-GCA	LSC	IGS	GGATTTTTTTCTTATATCATTAGGGAAACCTAATTTTCAATTTTAATCCCAGAATCATTTATGAATTCACAGTCAATAGTTAAAGTTAAC
3	33994	2	21	trnT-GGU / psbD	LSC	IGS	TTTCTATCTATAATAAGATAT
4	34000	2	23	trnT-GGU / psbD	LSC	IGS	TCTATAATAAGATATTTTCTATC
5	44595	2	23	psaA / ycf3	LSC	IGS	ATATTAATAAATATAATATTTAT
6	48760	2	31	trnT-UGU / trnL-UAA	LSC	IGS	AAATAAATATGAATATAGGAATTCTAATTTC
7	91618	4	21	ycf2	IRb	CDS	TTTGTCCAAGTCACTTCTTTT
8	91640	3	21	ycf2	IRb	CDS	TTTTTGTCCAAGTTACTTCTT
9	94057	3	18	ycf2	IRb	CDS	TATTGATGATAGTGACGA
10	102029	2	22	rps12 / orf70	IRb	IGS	TTTCTATTCTATTAGTATTAGA
11	110226	2	32	rrn4.5 / rrn5	IRb	IGS	CATTGTTCAACTCTTTGACAACACGAAAAAAC
12	116976	2	68	rpl32 / trnL-UAG	SSC	IGS	ATATCTACGTATTGAAGCCAGAACTATCTAGTTACAACAGTTCCTTTTTTGAAAGAGAATAAACTACG
13	134493	2	32	rrn5 / rrn4.5	IRa	IGS	TGGTTTTTTCATGTTGTCAAAGAGTTGAACAA
14	150678	2	18	ycf2	IRa	CDS	CACTATCATCAATACCGC
15	153077	3	21	ycf2	IRa	CDS	AAAAAAAGAAGTAACTTGGAC
16	153098	3	24	ycf2	IRa	CDS	AAAAAAAGAAGTAACTTGGACAAA
G. laxiflorum
1	93	2	165	trnH-GUG	LSC	CDS	TGGCTACATCCGCCCCCCACCCTATACTACGTATAAGTAAAGTAAAAAGTATAAGTAAAGTAAAAAAAAAATTACTACATAACATATGATATTTAAATACTTTTGTTTTTTGAAAAAAAAAAAGACTTATACTTATGTAAACTACATCTGTCTCTTATACACATC
2	4426	2	43	trnk-UUU / rps16	LSC	IGS	CGGAATCAAAATATTCCAATAAAAAAAATATAAAAATTTCGAA
3	5115	3	16	trnk-UUU / rps16	LSC	IGS	AGAAGTAGAAAAAAAT
4	8820	2	61	trnS-GCU / trnG-UCC	LSC	IGS	ATATCTACAATCCCAATATATAAAAAATACCAATCAATATATTAAAAATTACTAAAAATAT
5	28230	2	97	rpoB / trnC-GCA	LSC	IGS	AATTTTAATTGAGAAGGATTTTTTTCTTATATCATTAGGGAAACCTAATTTTCAATTTTAATCCCAGAATCATTTATGAATTCACAGTCAATAGTTA
6	37458	2	84	psbC / psbZ	LSC	IGS	TGAGCCGGGCAAAAGGAGAGAGAGGGATTCGAACCCTCGATAGTTCTTTGTTTCGAACTATACCGGTTTTCAAGACCGGAGCTA
7	44650	2	24	psaA / ycf3	LSC	IGS	ATATTATATAAATATAATATTTAT
8	48389	2	116	rps4 / trnT-UGU	LSC	IGS	ATTGTATCAATATCCGGATCATCCTATTATATATGTAAATGATATAAAAAAGTAAGAGTTCCTTTCTTGATTTGTTCTACAGAAATAAAACCCCTCCCTTTTTTACATAATGGATT
9	48799	2	31	trnT-UGU / trnL-UAA	LSC	IGS	AAATAAATATGAATATAGGAATTCTAATTTC
10	53900	2	115	ndhC / trnV-UAC	LSC	IGS	TACAAACAATAATGAGGAAAGGAAAAAAAAAACTATTCTATTTTTATTATTATTAATATTATTATTTTCTTAGGGCTATACGGACTCGAACCGTAGACCTTCTCGGTAAAACAGA
11	68172	2	32	psbE / petL	LSC	IGS	ATTTAGAATCCGCTTAATAGATTTATATATTA
12	91822	3	22	ycf2	IRb	CDS	TTTGTCCAAGTCACTTCTTCTT
13	91844	3	21	ycf2	IRb	CDS	TTTTTGTCCAAGTTACTTCTT
14	94261	3	18	ycf2	IRb	CDS	TATTGATGATAGTGACGA
15	102226	2	22	rps12 / orf70	IRb	IGS	TTTCTATTCTATTAGTATTAGA
16	110433	2	32	rrn4.5 / rrn5	IRb	IGS	CATTGTTCAACTCTTTGACAACACGAAAAAAC
17	117152	2	94	rpl32 / trnL-UAG	SSC	IGS	GGAAAATACCTTTTGCATTTTAAAATTATATCTACGTATTGAAGCCAGAACTATCTAGTTACAACAGTTCCTTTTTTGAAAGAGAATAAACTAC
18	122388	2	21	ndhG / ndhI	SSC	IGS	ATCAATTCCTAATTAAATCTT
19	134823	2	32	rrn5 / rrn4.5	IRa	IGS	TGGTTTTTTCATGTTGTCAAAGAGTTGAACAA
20	151011	2	18	ycf2	IRa	CDS	CACTATCATCAATACCGC
21	153411	4	21	ycf2	IRa	CDS	AAAAAGAGAAGTAACTTAGAC
G. longipes
1	10351	2	30	trnR-UCU / atpA	LSC	IGS	ATATATATATAATATATATTATATAAAATT
2	44536	2	23	psaA / ycf3	LSC	IGS	ATATTAATAAATATAATATTTAT
3	91537	3	22	ycf2	IRb	CDS	TTTGTCCAAGTCACTTCTTCTT
4	91559	3	21	ycf2	IRb	CDS	TTTTTGTCCAAGTTACTTCTT
5	93976	3	18	ycf2	IRb	CDS	TATTGATGATAGTGACGA
6	101942	22	22	rps12 / orf70	IRb	IGS	TTTCTATTCTATTAGTATTAGA
7	150357	2	18	ycf2	IRa	CDS	CACTATCATCAATACCGC
8	152757	4	21	ycf2	IRa	CDS	AAAAAGAGAAGTAACTTAGAC
G. pentagynum
1	15035	2	32	atpH / atpI	LSC	IGS	CTTACTCCCTATTTGTATATTTATGTTCCCTA
2	29474	3	17	trnC-GCA / petN	LSC	IGS	ATTAGTGAGCAATAATG
3	44499	2	20	psaA / ycf3	LSC	IGS	ATAAATTTATATATTATATA
4	53600	2	81	ndhC / trnV-UAC	LSC	IGS	TAATCATGAACCAAATCAAGTGGCCAGTTACAAACAATAATGAGGAAGGGAAAAAAAAACTATTCTATTATTATTATAATA
5	61492	2	47	accD / psal	LSC	IGS	TTACTTAGTATAATTATATATGAATTATAATAATTATAAGATACCTT
6	65628	2	83	petA / psbJ	LSC	IGS	ACTAAAGTATAGTAAATAAAACTATATTAGTATATTTTTAGTATTTTTAAAGGGTTTGTTTTGTGTGATATCTGATCGATAGA
7	67673	2	42	psbE / petL	LSC	IGS	TTTTATATATTTTATCTTTCTAATTAGTTAGAATCCTTTATA
8	91262	3	22	ycf2	IRb	CDS	TTTGTCCAAGTCACTTCTTCTT
9	91284	3	21	ycf2	IRb	CDS	TTTTTGTCCAAGTTACTTCTT
10	93701	3	18	ycf2	IRb	CDS	TATTGATGATAGTGACGA
11	109858	2	32	rrn4.5 / rrn5	IRb	IGS	CATTGTTCAACTCTTTGACAACACGAAAAAAC
12	115239	2	85	ndhF / rpl32	SSC	IGS	ATTATTTAATATGCATTACAATAATTTATCGCTATAGAGCAAGAACGCATAATTATACGAAAAAGGCTATTTTTTTTTGGTATGA
13	115255	2	85	ndhF / rpl32	SSC	IGS	TACAATAATTTATCGCTATAGAGCAAGAACGCATAATTATACGAAAAAGGCTATTTTTTTTTGGTATGAATCAGAAAAGAAGCAC
14	118388	2	141	ccsA / ndhD	SSC	IGS	GAGAACCCCTTGAATCAAGTAATGTAGTGATTCAAATGGTTCTCACAAAAGCCAAATGTATGAGGAAGTCCAATTCATTTTTTTATGAAAACTATCTAGAAAAATAATTAGATAAAATAGCTTCGACTTTGTCAACTGATA
15	123513	2	24	ndhA	SSC	intron	TAAAGGGATACTTCTGAATTGATC
16	123736	2	44	ndhA	SSC	intron	AAAGAAAATGAATATAGGAATAGATGGAGATAAGAAAGACTAAA
17	134264	2	32	rrn5 / rrn4.5	IRa	IGS	TGGTTTTTTCATGTTGTCAAAGAGTTGAACAA
18	150437	2	18	ycf2	IRa	CDS	CACTATCATCAATACCGC
19	152837	4	21	ycf2	IRa	CDS	AAAAAGAGAAGTAACTTAGAC
G. pentaphyllum
1	10350	2	30	trnR-UCU / atpA	LSC	IGS	ATATATATATAATATATATTATATAAAATT
2	44537	2	23	psaA / ycf3	LSC	IGS	ATATTAATAAATATAATATTTAT
3	91514	3	22	ycf2	IRb	CDS	TTTGTCCAAGTCACTTCTTCTT
4	91536	3	21	ycf2	IRb	CDS	TTTTTGTCCAAGTTACTTCTT
5	93955	3	18	ycf2	IRb	CDS	TTGATGATAGTGACGATA
6	101919	2	22	rps12 / orf70	IRb	IGS	TTTCTATTCTATTAGTATTAGA
7	152732	4	21	ycf2	IRa	CDS	AAAAAGAGAAGTAACTTAGAC
G. pubescens
1	44503	2	26	psaA / ycf3	LSC	IGS	ATATTATATAAAATATTAATATTTAT
2	91568	3	22	ycf2	IRb	CDS	TTTGTCCAAGTCACTTCTTCTT
3	91590	3	21	ycf2	IRb	CDS	TTTTTGTCCAAGTTACTTCTT
4	94007	3	18	ycf2	IRb	CDS	TATTGATGATAGTGACGA
5	101973	2	22	rps12 / orf70	IRb	IGS	TTTCTATTCTATTAGTATTAGA
6	110053	2	32	rrn4.5 / rrn5	IRb	IGS	CATTGTTCAACTCTTTGACAACACGAAAAAAC
7	134360	2	32	rrn5 / rrn4.5	IRa	IGS	TGGTTTTTTCATGTTGTCAAAGAGTTGAACAA
8	150422	2	18	ycf2	IRa	CDS	CACTATCATCAATACCGC
9	152822	4	21	ycf2	IRa	CDS	AAAAAGAGAAGTAACTTAGAC
