# Supplementary material for: Completion of Eight Gynostemma BL. (Cucurbitaceae) Chloroplast Genomes: Characterization, Comparative Analysis, and Phylogenetic Relationships
Source: Front Plant Sci. 2017 Sep 12;8:1583. doi: 10.3389/fpls.2017.01583 (PMC5600969; doi:10.3389/fpls.2017.01583)
Supplement: Table S7 — List of dispersed repeats and palindromic repeats in the chloroplast genome of eight Gynostemma species. [file Table7.XLSX]

## Sheet: Sheet1
Table S7 List of dispersed repeats and palindromic repeats in the chloroplast genome of eight Gynostemma species.
No.	Repeat length (bp)	Repeat A start site	Repeat A location	Repeat A region	Repeat A region	Repeat B start site	Repeat B region	Repeat B region	Repeat type	Repeat sequence
G.burmanicum
1	30	9974	trnG-UCC	LSC	CDS	38574	trnG-GCC	LSC	D	CGATGCGGGTTCGATTCCCGCTACCCGCTT
2	30	40813	psaB	LSC	CDS	43037	psaA	LSC	D	ATGCAATAGCTAAATGATGATGAGCAATAT
3	30	112363	ycf1	IRb	CDS	132129	ycf1	SSC	D	TAATGTACTTATTAGATCTAATAAGTACCT
4	30	23114	rpoC1	LSC	intron	84197	rpl16	LSC	D	TCGGACGTGAAAGTTTCTTCTCATCCGGCT
5	30	45872	trnT-UGU / trnL-UAA	LSC	IGS	101371	rps12 / orf70	IRb	D	GTGAGATTTTCATCTCATACGGCTCCCCCT
6	31	61806	accD / psal	LSC	IGS	61849	accD / psal	LSC	D	TTATAACAATCAATAACAGGTAAAAATATTA
7	32	91613	ycf2	IRb	CDS	91634	ycf2	IRb	D	CTTTTTGTCCAAGTTACTTCTTTTTTTGTCCA
8	32	94030	ycf2	IRb	CDS	94048	ycf2	IRb	D	TTATTGATGATAGTGACGATATTGATGATAGT
9	32	150442	ycf2	IRa	CDS	150460	ycf2	IRa	D	TCACTATCATCAATACCGCCACTATCATCAAT
10	32	152856	ycf2	IRa	CDS	152877	ycf2	IRa	D	GTTAGACAAAAAGAGAAGTAACTTGGACAAAA
11	32	8558	psbl / trnS-GCU	LSC	IGS	37437	psbC / trnS-UGA	LSC	D	GAAACGGAAAGAGAGGGATTCGAACCCTCGGT
12	34	110076	rrn4.5 / rrn5	IRb	IGS	110108	rrn4.5 / rrn5	IRb	D	TCATTGTTCAACTCTTTGACAACACGAAAAAACC
13	34	134380	rrn5 / rrn4.5	IRa	IGS	134412	rrn5 / rrn4.5	IRa	D	TTGGTTTTTTCATGTTGTCAAAGAGTTGAACAAT
14	37	45860	ycf3	LSC	intron	101359	rps12 / orf70	IRb	D	GCAGAACCGTACGTGAGATTTTCATCTCATACGGCTC
15	37	45860	ycf3	LSC	intron	123455	ndhA	SSC	D	GCAGAACCGTACGTGAGATTTTCATCTCATACGGCTC
16	41	101358	rps12 / orf70	IRb	IGS	123454	ndhA	SSC	D	GACAGAACCGTACATGAGATTTTCACCTCATACGGCTCCTC
17	62	49796	trnL-UAA	LSC	intron	49856	trnL-UAA	LSC	D	GCTGTTCTAACAAATGAGTTGACTAGGTTGCGTTAGTAAAGGAATGAATCCTTCTGAAATAC
18	33	12115	atpA / atpF	LSC	IGS	118637	ccsA / ndhD	SSC	D	ATTCTTTTTTTTTGAAGAAAAAAAAATAATGCC
19	36	4952	trnK-UUU / rps16	LSC	IGS	4952	trnK-UUU / rps16	LSC	D	TATATATAAATATATAAATTAAATATATAAATAGAT
20	30	8560	trnS-GCU	LSC	CDS	47223	trnS-GGA	LSC	P	AACGGAAAGAGAGGGATTCGAACCCTCGGT
21	30	6867	rps16 / trnQ-UUG	LSC	IGS	6867	rps16 / trnQ-UUG	LSC	P	ATATTTTAAAATTTATAGAAATTTTAAAAT
22	30	49098	trnT-UGU / trnL-UAA	LSC	IGS	49098	trnT-UGU / trnL-UAA	LSC	P	ATAATTTATATATTAATTAATAAATAAATT
23	30	67931	psbE / petL	LSC	IGS	67931	psbE / petL	LSC	P	TAAATATATATATAAATTTTTATATATATT
24	30	112363	ycf1	IRb	CDS	112363	ycf1	IRb	P	TAATGTACTTATTAGATCTAATAAGTACCT
25	30	132129	ycf1	IRa	CDS	132129	ycf1	IRa	P	CAAGGTACTTATTAGATCTAATAAGTACAT
26	30	8729	trnS-GCU / trnG-UCC	LSC	IGS	8765	trnS-GCU / trnG-UCC	LSC	P	CTTTATCTCTCTTTATTATCTTTATCTACC
27	30	37439	trnS-UGA	LSC	CDS	47223	trnS-GGA	LSC	P	AAAGGAGAGAGAGGGATTCGAACCCTCGAT
28	30	45872	ycf3	LSC	intron	143121	rps12	IRa	P	GTGAGATTTTCATCTCATACGGCTCCCCCT
29	32	91613	ycf2	IRb	CDS	152856	ycf2	IRa	P	CTTTTTGTCCAAGTTACTTCTTTTTTTGTCCA
30	32	91634	ycf2	IRb	CDS	152877	ycf2	IRa	P	TTTTTTGTCCAAGTTACTTCTCTTTTTGTCTA
31	32	94030	ycf2	IRb	CDS	150442	ycf2	IRa	P	TTATTGATGATAGTGACGATATTGATGATAGT
32	32	94048	ycf2	IRb	CDS	150460	ycf2	IRa	P	ATATTGATGATAGTGGCGGTATTGATGATAGT
33	33	33513	trnT-GGU / psbD	LSC	IGS	33513	trnT-GGU / psbD	LSC	P	CTTGATTCTATTCTAATCATTAGAATAGAATCA
34	34	110076	rrn4.5 / rrn5	IRb	IGS	134380	rrn5 / rrn4.5	IRa	P	TCATTGTTCAACTCTTTGACAACACGAAAAAACC
35	34	110108	rrn4.5 / rrn5	IRb	IGS	134412	rrn5 / rrn4.5	IRa	P	CCATTGTTCAACTCTTTGACAACATGAAAAAACC
36	35	116432	rpl32 / trnL-UAG	SSC	IGS	116432	rpl32 / trnL-UAG	SSC	P	TTTTTAGAATATTCTATATTATAGAATATTCTAAA
37	36	13503	atpF / atpH	LSC	IGS	13503	atpF / atpH	LSC	P	TAAAAAATATATTGATTTTTAAATCAATATATTTTT
38	37	45860	ycf3	LSC	intron	143126	rps12	IRa	P	GCAGAACCGTACGTGAGATTTTCATCTCATACGGCTC
39	41	123454	ndhA	SSC	intron	143123	rps12	IRa	P	TACAGAACCGTACATGAGATTTTCACCTCATACGGCTCCTC
40	44	76846	psbT / psbN	LSC	IGS	76846	psbT / psbN	LSC	P	ATTGAAGTAACGAGCCTCACAATATTGTGAGGCTCATTACTTCA
G.cardiospermum
1	30	10033	trnG-UCC	LSC	CDS	38757	trnG-GCC	LSC	D	CGATGCGGGTTCGATTCCCGCTACCCGCTT
2	30	40999	psaB	LSC	CDS	43223	psaA	LSC	D	ATGCAATAGCTAAATGATGATGAGCAATAT
3	30	112765	ycf1	IRb	CDS	132534	ycf1	SSC	D	TAATGTACTTATTAGATCTAATAAGTACCT
4	30	378	trnH-GUG / psbA	LSC	IGS	5955	rps16	LSC	D	GTTTTTTGAAAAAAAAAAGACTTATACTTA
5	31	44705	psbA / ycf3	LSC	IGS	44741	psbA / ycf3	LSC	D	TAAATATTAATAAATATAATATTTATATATT
6	31	62061	accD / psal	LSC	IGS	62104	accD / psal	LSC	D	TTATAACAATCAATAACAGGTAAAAATATTA
7	32	91888	ycf2	IRb	CDS	91909	ycf2	IRb	D	CTTTTTGTCCAAGTTACTTCTTTTTTTGTCCA
8	32	94305	ycf2	IRb	CDS	94323	ycf2	IRb	D	TTATTGATGATAGTGACGATATTGATGATAGT
9	32	150974	ycf2	IRa	CDS	150992	ycf2	IRa	D	TCACTATCATCAATACCGCCACTATCATCAAT
10	32	153388	ycf2	IRa	CDS	153409	ycf2	IRa	D	GTTAGACAAAAAGAGAAGTAACTTGGACAAAA
11	32	8583	trnS-GCU	LSC	CDS	37550	psbC / trnS-UGA	LSC	D	GAAACGGAAAGAGAGGGATTCGAACCCTCGGT
12	32	8583	trnS-GCU	LSC	CDS	37613	psbC / trnS-UGA	LSC	D	GAAACGGAAAGAGAGGGATTCGAACCCTCGGT
13	34	110477	rrn4.5 / rrn5	IRb	IGS	110509	rrn4.5 / rrn5	IRb	D	TCATTGTTCAACTCTTTGACAACACGAAAAAACC
14	34	134786	rrn5 / rrn4.5	IRa	IGS	134818	rrn5 / rrn4.5	IRa	D	TTGGTTTTTTCATGTTGTCAAAGAGTTGAACAAT
15	37	4453	trnk-UUU / rps16	LSC	IGS	4496	trnk-UUU / rps16	LSC	D	GCGGAATCAAAATATTCCAATAAAAAAAATATAAAAA
16	37	46043	ycf3	LSC	intron	101639	rps12 / orf70	IRb	D	GCAGAACCGTACGTGAGATTTTCATCTCATACGGCTC
17	37	46043	ycf3	LSC	intron	123825	ndhA	SSC	D	GCAGAACCGTACGTGAGATTTTCATCTCATACGGCTC
18	41	101638	rps12 / orf70	IRb	IGS	123824	ndhA	SSC	D	GACAGAACCGTACATGAGATTTTCACCTCATACGGCTCCTC
19	63	37521	psbC / trnS-UGA	LSC	IGS	37584	psbC / trnS-UGA	LSC	D	GCCATTCCCTTTTATGATACTGAGCCGGGCAAAAGGAGAGAGAGGGATTCGAACCCTCGATAG
20	72	53915	ndhC / trnV-UAC	LSC	IGS	53990	ndhC / trnV-UAC	LSC	D	GAAAAAAAAAACTATTCTATTTTTATTATTATTAATATTATTATTAAAATAAAATAAATTCTAAATAATATA
21	76	49220	trnT-UGU / trnL-UAA	LSC	IGS	49299	trnT-UGU / trnL-UAA	LSC	D	TATCTTTTATTTAAAAATAAATTATTATAAAATAATTTATATATTAATTAATAAATAAAGTCATTTTTAGTTATAG
22	77	68149	psbE / petL	LSC	IGS	68219	psbE / petL	LSC	D	TTTTTTTATATATTTTACCTTTCTAATTATTTAGAATCCGCTTAATAGATTTATATATTAATTTAAAATAATTTTTA
23	102	8815	trnS-GCU / trnG-UCC	LSC	IGS	8913	trnS-GCU / trnG-UCC	LSC	D	ATATATAGAATCGATAAAAACTTTAAAGAAGAGATATCTACAATCCCAATATATAAAAAATACCAATCAATATATTAAAAATTACTAAAAATATATATTTAT
24	105	117147	rpl32 / trnL-UAG	SSC	IGS	117247	rpl32 / trnL-UAG	SSC	D	AAAATACCTTTTAAAATTATATCTACGTATTGAAGCCAGAACTATCTAGTTACAACAGTTCCTTTTTTGAAAGAGAATAAACTACGAAAAATCCTATTGTTAAAT
25	109	28273	rpoB / trnC-GCA	LSC	IGS	28379	rpoB / trnC-GCA	LSC	D	AATTGTAAAAATTGAATCCCAAAAATTCCCTATTATAATTTTAATTGAGAAGGATTTTTTTCTTATATCATTAGGGAAACCTAATTTTCAATTTTAATCCCAGAATCAT
26	120	48449	rps4 / trnT-UGU	LSC	IGS	48566	rps4 / trnT-UGU	LSC	D	AGATGAATTGTATCAATATCCGGATCATCCTATTATATATGTAAATGATATAAAAAAGTAAGAGTTCCTTTCTTGATTTGTTCTACAGAAATAAAACCCCTCCCTTTTTTACATAATGGA
27	164	68	trnH-GUG	LSC	CDS	231	trnH-GUG / psbA	LSC	D	GAACCCGCGCATGGTGGATTCACAATCCACTGCCTTGATCCACTTGGCTACATCCGCCCCCCACCCTATACTATGTATAAGTAAAGTAAAAAGTATAAGTAAAGTAAAAAAAAATTACTACATAACATATGATATTTAAATACTTTTGTTTTTTTAAAAAAAAA
28	30	8585	trnS-GCU	LSC	CDS	47395	trnS-GGA	LSC	P	AACGGAAAGAGAGGGATTCGAACCCTCGGT
29	30	6916	rps16 / trnQ-UUG	LSC	IGS	6916	rps16 / trnQ-UUG	LSC	P	ATATTTTAAAATTTATAGAAATTTTAAAAT
30	30	10082	trnG-UCC / trnR-UCU	LSC	IGS	10082	trnG-UCC / trnR-UCU	LSC	P	TTATATATATATATAATTATATATATATAA
31	30	112765	ycf1	IRb	CDS	112765	ycf1	IRb	P	TAATGTACTTATTAGATCTAATAAGTACCT
32	30	132534	ycf1	IRa	CDS	132534	ycf1	IRa	P	CAAGGTACTTATTAGATCTAATAAGTACAT
33	31	425	trnH-GUG / pabA	LSC	IGS	462	trnH-GUG / pabA	LSC	P	ATAAAGGTAAAGGGGCAATAACCCATTTCTT
34	31	12236	atpA / atpF	LSC	IGS	12236	atpA / atpF	LSC	P	AATTATTTTTTTTTTTGAAGAAAAAAAATAA
35	32	91888	ycf2	IRb	CDS	153388	ycf2	IRa	P	CTTTTTGTCCAAGTTACTTCTTTTTTTGTCCA
36	32	91909	ycf2	IRb	CDS	153409	ycf2	IRa	P	TTTTTTGTCCAAGTTACTTCTCTTTTTGTCTA
37	32	94305	ycf2	IRb	CDS	150974	ycf2	IRa	P	TTATTGATGATAGTGACGATATTGATGATAGT
38	32	94323	ycf2	IRb	CDS	150992	ycf2	IRa	P	ATATTGATGATAGTGGCGGTATTGATGATAGT
39	32	131295	ycf1	SSC	CDS	131295	ycf1	SSC	P	ATATTGATGATAGTGGCGGTATTGATGATAGT
40	33	33653	trnT-GGU / psbD	LSC	IGS	33653	trnT-GGU / psbD	LSC	P	CTTGATTCTATTCTAATGATTAGAATAGAATCA
41	34	10072	trnG-UCC / trnR-UCU	LSC	IGS	10072	trnG-UCC / trnR-UCU	LSC	P	TTATATATAATTATATATATATATAATTATATAT
42	34	110477	rrn4.5 / rrn5	IRb	IGS	134786	rrn5 / rrn4.5	IRa	P	TCATTGTTCAACTCTTTGACAACACGAAAAAACC
43	34	110509	rrn4.5 / rrn5	IRb	IGS	134818	rrn5 / rrn4.5	IRa	P	CCATTGTTCAACTCTTTGACAACATGAAAAAACC
44	35	4967	trnk-UUU / rps16	LSC	IGS	10076	trnG-UCC / trnR-UCU	LSC	P	ATTATATATATATAATTATATATATAAATAGATAT
45	37	46043	ycf3	LSC	intron	143653	rps12	LSC	P	GCAGAACCGTACGTGAGATTTTCATCTCATACGGCTC
46	37	116795	rpl32 / trnL-UAG	SSC	IGS	116795	rpl32 / trnL-UAG	SSC	P	ATTTTTAAAATATTCTATATTATAGAATATTCTAAAA
47	41	123824	ndhA	SSC	intron	143650	rps12	IRa	P	TACAGAACCGTACATGAGATTTTCACCTCATACGGCTCCTC
48	41	10616	trnR-UCU / atpA	LSC	IGS	10616	trnR-UCU / atpA	LSC	P	TATTATAATTATTTATTATAATTTATTATAAATAATTATAA
49	44	77142	psbT / psbN	LSC	IGS	77142	psbT / psbN	LSC	P	ATTGAAGTAACGAGCCTCACAATATTGTGAGGCTCATTACTTCA
G.caulopterum
1	30	33999	trnT-GGU / psbD	LSC	IGS	34022	trnT-GGU / psbD	LSC	D	ATCTATAATAAGATATTTTCTATCTCTATA
2	30	112514	ycf1	IRb	CDS	132239	ycf1	IRa	D	TAATGTACTTATTAGATCTAATAAGTACCT
3	30	9952	trnG-UCC	LSC	CDS	38611	trnG-GCC	LSC	D	CGATGCGGGTTCGATTCCCGCTACCCGCTT
4	30	23073	rpoC1	LSC	intron	84226	rpl16	LSC	D	TCGGACGTGAAAGTTTCTTCTCATCCGGCT
5	30	40860	psaB	LSC	CDS	43084	psaA	LSC	D	ATGCAATAGCTAAATGATGATGAGTAATAT
6	31	61991	accD / psal	LSC	IGS	62034	accD / psal	LSC	D	TTATAACAATCAATAACAGGTAAAAATATTA
7	32	94056	trnT-UGU / trnL-UAA	LSC	IGS	94074	trnT-UGU / trnL-UAA	LSC	D	CTTTATTTTTTTTACTATTCTATTTGAATATC
8	32	150677	ycf2	IRa	CDS	150695	ycf2	IRa	D	TCACTATCATCAATACCGCCACTATCATCAAT
9	34	110225	rrn4.5 / rrn5	IRb	IGS	110257	rrn4.5 / rrn5	IRb	D	TCATTGTTCAACTCTTTGACAACACGAAAAAACC
10	34	134492	rrn5 / rrn4.5	IRa	IGS	134524	rrn5 / rrn4.5	IRa	D	GGTTTTTTCATGTTGTCAAAGAGTTGAACAATGG
11	37	45920	ycf3	LSC	intron	101385	rps12 / orf70	IRb	D	GCAGAACCGTACGTGAGATTTTTATCTCATACGGCTC
12	37	45920	ycf3	LSC	intron	123568	ndhA	SSC	D	GCAGAACCGTACGTGAGATTTTTATCTCATACGGCTC
13	40	91639	ycf2	IRb	CDS	91660	ycf2	IRb	D	CTTTTTGTCCAAGTTACTTCTTTTTTTGTCCAAGTTACTT
14	40	153083	ycf2	IRa	CDS	153104	ycf2	IRa	D	GGAAGTGAGTTAGACAAAAAAAGAAGTAACTTGGACAAAA
15	41	101384	rps12 / orf70	IRb	IGS	123567	ndhA	SSC	D	GACAGAACCGTACATGAGATTTTCACCTCATACGGCTCCTC
16	69	116975	rpl32 / trnL-UAG	SSC	IGS	117043	rpl32 / trnL-UAG	SSC	D	TATATCTACGTATTGAAGCCAGAACTATCTAGTTACAACAGTTCCTTTTTTGAAAGAGAATAAACTACG
17	88	28153	rpoB / trnC-GCA	LSC	IGS	28244	rpoB / trnC-GCA	LSC	D	TTTTTTTCTTATATCATTAGGGAAACCTAATTTTCAATTTTAATCCCAGAATCATTTATGAATTCACAGTCAATAGTTAAAGTTAACG
18	94	4833	trnK-UUU / rps16	LSC	IGS	4926	trnK-UUU / rps16	LSC	D	GTTTGATACACTGTTGTCAATATGAATGTGAATAGTGAAAAAAAGACCACAATAGGGAAAACAAAAGAATTAAAAATTAATAAAAATATTTAAA
19	146	14477	atpH / atpI	LSC	IGS	14880	atpH / atpI	LSC	D	AATATCTAATATAACATATATATGTGTTTCTTCCATAACGTAAACCTATTATTCATAATTATTGAATATTGGAATTAAATGAACAAAACAAAAAGAATATTCATTGGCGAGAGGTATAAATGGACCAAAGAGAATTTGAGTAAAAA
20	30	102160	CDSorf70	IRb	CDS	142594	CDSorf70	IRa	D	GAGGAGAAGGGGGGCTCGGCGGGAAGAGGA
21	30	8556	trnS-GCU	LSC	CDS	47307	trnS-GGA	LSC	P	AACGGAAAGAGAGGGATTCGAACCCTCGGT
22	30	112514	ycf1	IRb	CDS	112514	ycf1	IRb	P	AATGTACTTATTAGATCTAATAAGTACCTT
23	30	132239	ycf1	IRa	CDS	132239	ycf1	IRa	P	AAGGTACTTATTAGATCTAATAAGTACATT
24	30	44604	psaA / ycf4	LSC	IGS	44617	psaA / ycf3	LSC	P	ATATAATATTTATATATTATAATATAATAT
25	31	14623	atpH / atpI	LSC	IGS	14894	atpH / atpI	LSC	P	GCTTATACACATCTGACGCTGCCCACGAGAC
26	32	94056	ycf2	IRb	CDS	150677	ycf2	IRa	P	TTATTGATGATAGTGACGATATTGATGATAGT
27	32	94074	ycf2	IRb	CDS	150695	ycf2	IRa	P	ATATTGATGATAGTGGCGGTATTGATGATAGT
28	33	33538	trnT-GGU / psbD	LSC	IGS	33538	trnT-GGU / psbD	LSC	P	TTGATTCTATTCAAATCATTAGAATAGAATCAA
29	34	110225	rrn4.5 / rrn5	IRb	IGS	134492	rrn4.5 / rrn23	IRa	P	CATTGTTCAACTCTTTGACAACACGAAAAAACCA
30	34	110257	rrn4.5 / rrn5	IRb	IGS	134524	rrn4.5 / rrn23	IRa	P	CATTGTTCAACTCTTTGACAACATGAAAAAACCA
31	35	1	rpl2 / trnH-GUG	LSC	IGS	86811	rps19	LSC	P	ATTAAAAAAAAAACCTTTTGTGGGAAATCTTTTAT
32	35	116549	rpl32 / trnL-UAG	SSC	IGS	116549	rpl32 / trnL-UAG	SSC	P	TTTTATAATATTCTATATTATAGAATATTATAAAA
33	36	13477	atpF / atpH	LSC	IGS	13477	atpF / atpH	LSC	P	AAAAAATATATTGATTTAAAAATCAATATATTTTTT
34	37	45920	ycf3	LSC	intron	143361	rps12	LSC	P	GCAGAACCGTACGTGAGATTTTTATCTCATACGGCTC
35	40	91639	ycf2	IRb	CDS	153083	ycf2	IRa	P	CTTTTTGTCCAAGTTACTTCTTTTTTTGTCCAAGTTACTT
36	40	91660	ycf2	IRb	CDS	153104	ycf2	IRa	P	TTTTTTGTCCAAGTTACTTCTTTTTTTGTCTAACTCACTT
37	41	123567	ndhA	SSC	intron	143358	rps12	IRa	P	TACAGAACCGTACATGAGATTTTCACCTCATACGGCTCCTC
38	44	76888	psbT / psbN	LSC	IGS	76888	psbT / psbN	LSC	P	TTGAAGTAACGAGCCTCACAATATTGTGAGGCTCATTACTTCAA
39	62	48546	rps4 / trnT-UGU	LSC	IGS	48546	rps4 / trnT-UGU	LSC	P	TTTCTCTATTTATTGGATTTTTTACATAATCCATTATGTAAAAAATCCAATAAATAGAGAAA
G.laxiflorum
1	30	9968	trnG-UCC	LSC	CDS	38711	trnG-GCC	LSC	D	CGATGCGGGTTCGATTCCCGCTACCCGCTT
2	30	40951	psaB	LSC	CDS	43175	psaA	LSC	D	ATGCAATAGCTAAATGATGATGAGCAATAT
3	30	112730	ycf1	IRb	CDS	132580	ycf1	IRa	D	TAATGTACTTATTAGATCTAATAAGTACCT
4	30	23169	rpoC1	LSC	CDS	84440	rpl16	LSC	D	TCGGACGTGAAAGTTTCTTCTCATCCGGCT
5	30	45995	ycf3	LSC	CDS	101611	rps12 / orf70	LSC	D	GTGAGATTTTCATCTCATACGGCTCCCCCT
6	31	44665	psaA / ycf3	LSC	IGS	44689	psaA / ycf3	LSC	D	AATAAATATAATATTTATATATTATATAAAT
7	31	62065	accD / psal	LSC	IGS	62108	accD / psal	LSC	D	TTATAACAATCAATAACAGGTAAAAATATTA
8	32	91853	ycf2	IRb	CDS	91874	ycf2	IRb	D	CTTTTTGTCCAAGTTACTTCTTTTTTTGTCCA
9	32	94270	ycf2	IRb	CDS	94288	ycf2	IRb	D	TTATTGATGATAGTGACGATATTGATGATAGT
10	32	151020	ycf2	IRa	CDS	151038	ycf2	IRa	D	TCACTATCATCAATACCGCCACTATCATCAAT
11	32	153434	ycf2	IRa	CDS	153455	ycf2	IRa	D	GTTAGACAAAAAGAGAAGTAACTTGGACAAAA
12	32	8554	trnS-GCU	LSC	CDS	37477	psbC / trnS-UGA	LSC	D	GAAACGGAAAGAGAGGGATTCGAACCCTCGGT
13	32	8554	trnS-GCU	LSC	CDS	37561	psbC / trnS-UGA	LSC	D	GAAACGGAAAGAGAGGGATTCGAACCCTCGGT
14	33	5114	trnK-UUU / rps16	LSC	IGS	5130	trnK-UUU / rps16	LSC	D	AAGAAGTAGAAAAAAATAGAAGTAGAAAAAAAT
15	34	110442	rrn4.5 / rrn5	IRb	IGS	110474	rrn4.5 / rrn5	IRb	D	TCATTGTTCAACTCTTTGACAACACGAAAAAACC
16	34	134832	rrn5 / rrn4.5	IRa	IGS	134864	rrn5 / rrn4.5	IRa	D	TTGGTTTTTTCATGTTGTCAAAGAGTTGAACAAT
17	37	68181	psbE / petL	LSC	IGS	68213	psbE / petL	LSC	D	TATTTAGAATCCGCTTAATAGATTTATATATTAATTT
18	37	45983	ycf3	LSC	CDS	101599	rps12 / orf70	IRb	D	GCAGAACCGTACGTGAGATTTTCATCTCATACGGCTC
19	37	45983	ycf3	LSC	CDS	123866	ndhH	IRa	D	GCAGAACCGTACGTGAGATTTTCATCTCATACGGCTC
20	41	101598	rps12 / orf70	IRb	IGS	123865	ndhH	LSC	D	GACAGAACCGTACATGAGATTTTCACCTCATACGGCTCCTC
21	43	4425	trn-UUU / rps16	LSC	IGS	4468	trn-UUU / rps16	LSC	D	GCGGAATCAAAATATTCCAATAAAAAAAATATAAAAATTTCGA
22	65	8819	trnS-GCU / trnG-UCC	LSC	IGS	8880	trnS-GCU / trnG-UCC	LSC	D	GATATCTACAATCCCAATATATAAAAAATACCAATCAATATATTAAAAATTACTAAAAATATATA
23	85	37467	psbC / trnS-UGA	LSC	IGS	37551	psbC / trnS-UGA	LSC	D	CTGAGCCGGGCAAAAGGAGAGAGAGGGATTCGAACCCTCGATAGTTCTTTGTTTCGAACTATACCGGTTTTCAAGACCGGAGCTA
24	99	28229	rpoB / trnC-GCA	LSC	IGS	28326	rpoB / trnC-GCA	LSC	D	TAATTTTAATTGAGAAGGATTTTTTTCTTATATCATTAGGGAAACCTAATTTTCAATTTTAATCCCAGAATCATTTATGAATTCACAGTCAATAGTTAA
25	101	117161	rpl32 / trnL-UAG	SSC	IGS	117255	rpl32 / trnL-UAG	SSC	D	TGGAAAATACCTTTTGCATTTTAAAATTATATCTACGTATTGAAGCCAGAACTATCTAGTTACAACAGTTCCTTTTTTGAAAGAGAATAAACTACGGAAAA
26	116	53909	ndhC / trnV-UAC	LSC	IGS	54024	ndhC / trnV-UAC	LSC	D	TTACAAACAATAATGAGGAAAGGAAAAAAAAAACTATTCTATTTTTATTATTATTAATATTATTATTTTCTTAGGGCTATACGGACTCGAACCGTAGACCTTCTCGGTAAAACAGA
27	118	48398	rps4 / trnT-UGU	LSC	IGS	48514	rps4 / trnT-UGU	LSC	D	AATTGTATCAATATCCGGATCATCCTATTATATATGTAAATGATATAAAAAAGTAAGAGTTCCTTTCTTGATTTGTTCTACAGAAATAAAACCCCTCCCTTTTTTACATAATGGATTA
28	147	92	trnHGUG / psbA	LSC	IGS	257	trnHGUG / psbA	LSC	D	TTGGCTACATCCGCCCCCCACCCTATACTACGTATAAGTAAAGTAAAAAGTATAAGTAAAGTAAAAAAAAAATTACTACATAACATATGATATTTAAATACTTTTGTTTTTTGAAAAAAAAAAAGACTTATACTTATGTAAACTACA
29	30	8556	trnS-GCU	LSC	CDS	47329	trnS-GGA	LSC	P	AACGGAAAGAGAGGGATTCGAACCCTCGGT
30	30	6884	rps16 / trnQ-UUG	LSC	IGS	6884	rps16 / trnQ-UUG	LSC	P	TATTTTAAAATTTATAGAAATTTTAAAATA
31	30	112720	ycf1	IRb	CDS	112720	ycf1	IRb	P	AATGTACTTATTAGATCTAATAAGTACCTT
32	30	132570	ycf1	IRa	CDS	132570	ycf1	IRa	P	AAGGTACTTATTAGATCTAATAAGTACATT
33	30	37469	psbC / trnS-UGA	LSC	IGS	47329	trnS-GGA / rps4	LSC	P	AAAGGAGAGAGAGGGATTCGAACCCTCGAT
34	30	37553	trnS-UGA	LSC	CDS	47329	trnS-GGA / rps4	LSC	P	AAAGGAGAGAGAGGGATTCGAACCCTCGAT
35	32	91843	ycf2	IRb	CDS	153424	ycf2	IRa	P	CTTTTTGTCCAAGTTACTTCTTTTTTTGTCCA
36	32	91864	ycf2	IRb	CDS	153445	ycf2	IRa	P	TTTTTTGTCCAAGTTACTTCTCTTTTTGTCTA
37	32	94260	ycf2	IRb	CDS	151010	ycf2	IRa	P	TTATTGATGATAGTGACGATATTGATGATAGT
38	32	94278	ycf2	IRb	CDS	151028	ycf2	IRa	P	ATATTGATGATAGTGGCGGTATTGATGATAGT
39	32	131331	ycf1	SSC	CDS	131331	ycf1	SSC	P	CATCGAATAAAATTTTTAAAATTTTTATTCGA
40	32	33573	trnT-GGU / psbD	LSC	IGS	33573	trnT-GGU / psbD	LSC	P	CTTGATTCTATTCTAATGATTAGAATAGAATCA
41	33	110432	rrn4.5 / rrn5	IRb	IGS	134822	rrn5 / rrn4.5	IRa	P	TCATTGTTCAACTCTTTGACAACACGAAAAAACC
42	34	110464	rrn4.5 / rrn5	IRb	IGS	134854	rrn5 / rrn4.5	IRa	P	CCATTGTTCAACTCTTTGACAACATGAAAAAACC
43	34	45973	ycf3	LSC	CDS	143694	rps12	IRa	P	GCAGAACCGTACGTGAGATTTTCATCTCATACGGCTC
44	37	116797	rps12	SSC	intron	116797	rps12	SSC	P	ATTTTTAAAATATTCTATATTATAGAATATTCTAAAA
45	37	123855	ndhA	SSC	intron	143691	rps12	IRa	P	TACAGAACCGTACATGAGATTTTCACCTCATACGGCTCCTC
46	41	10539	trnR-UCU / atpA	LSC	IGS	10539	trnR-UCU / atpA	LSC	P	TATTATAATTATTTATTATAATTTATTATAAATAATTATAA
47	41	44655	psaA / ycf3	LSC	IGS	44655	psaA / ycf3	LSC	P	AATAAATATAATATTTATATATTATATAAATATAATATTTA
48	41	44667	psaA / ycf3	LSC	IGS	44667	psaA / ycf3	LSC	P	ATTTATATATTATATAAATATAATATTTATATATTATATAA
49	41	77099	rps12	LSC	intron	77099	rps12	LSC	P	ATTGAAGTAACGAGCCTCACAATATTGTGAGGCTCATTACTTCA
G.longipes
1	30	9952	trnG-UCC	LSC	CDS	38564	trnG-GCC	LSC	D	CGATGCGGGTTCGATTCCCGCTACCCGCTT
2	30	40802	psaB	LSC	CDS	43026	psaA	LSC	D	ATGCAATAGCTAAATGATGATGAGCAATAT
3	30	112281	ycf1	IRb	CDS	132070	ycf1	IRa	D	TAATGTACTTATTAGATCTAATAAGTACCT
4	30	1	rpl2 / trnH-GUG	LSC	IGS	9976	ycf2	LSC	D	TCGCTTATCTTATCATTTATATATATATAT
5	31	23102	rpoC1	LSC	CDS	84142	rpl16 / rps3	LSC	D	TCGGACGTGAAAGTTTCTTCTCATCCGGCTC
6	32	45856	ycf3	LSC	CDS	101316	rps12 / orf70	LSC	D	GTGAGATTTTCATCTCATACGGCTCCCCCTTT
7	32	61749	accD / psal	LSC	IGS	61792	accD / psal	LSC	D	TTATAACAATCAATAACAGGTAAAAATATTAA
8	32	91558	ycf2	IRb	CDS	91579	ycf2	IRb	D	CTTTTTGTCCAAGTTACTTCTTTTTTTGTCCA
9	32	93975	ycf2	IRb	CDS	93993	ycf2	IRb	D	TTATTGATGATAGTGACGATATTGATGATAGT
10	32	150356	ycf2	IRa	CDS	150374	ycf2	IRa	D	TCACTATCATCAATACCGCCACTATCATCAAT
11	32	152770	ycf2	IRa	CDS	152791	ycf2	IRa	D	GTTAGACAAAAAGAGAAGTAACTTGGACAAAA
12	32	8550	trnS-GCU	LSC	CDS	37419	trnS-UGA	LSC	D	GAAACGGAAAGAGAGGGATTCGAACCCTCGGT
13	37	45844	ycf3	LSC	CDS	101304	rps12 / orf70	IRb	D	GCAGAACCGTACGTGAGATTTTCATCTCATACGGCTC
14	37	45844	ycf3	LSC	CDS	123378	ndhA	SSC	D	GCAGAACCGTACGTGAGATTTTCATCTCATACGGCTC
15	41	101303	rps12 / orf70	IRb	IGS	123377	ndhA	SSC	D	ATGATTTTTTTCCGTGTTTCAGAATACGGTTAACCAACATG
16	30	12100	atpA / atpF	LSC	IGS	118558	ccsA / ndhD	SSC	D	TTTTTTTTTTGAAGAAAAAAAAATAATGCC
17	30	8552	trnS-GCU	LSC	CDS	47211	trnS-GGA	LSC	P	AACGGAAAGAGAGGGATTCGAACCCTCGGT
18	30	67886	psbE / petL	LSC	IGS	67886	psbE / petL	LSC	P	TAAATATATATATAAATTTATATATATATT
19	30	6864	rps16 / trnQ-UUG	LSC	IGS	6864	rps16 / trnQ-UUG	LSC	P	ATATTTTAAAATTTATAGAAATTTTAAAAT
20	30	112281	ycf1	IRb	CDS	112281	ycf1	IRb	P	TAATGTACTTATTAGATCTAATAAGTACCT
21	30	132070	ycf1	IRa	CDS	132070	ycf1	IRa	P	CAAGGTACTTATTAGATCTAATAAGTACAT
22	30	8721	trnS-GCU / trnG-UCC	LSC	IGS	8757	trnS-GCU / trnG-UCC	LSC	P	CTTTATCTCTCTTTATTATCTTTATCTACC
23	30	37421	trnS-UGA	LSC	CDS	47211	trnS-GGA	LSC	P	AAAGGAGAGAGAGGGATTCGAACCCTCGAT
24	30	44545	psaA / ycf3	LSC	IGS	44558	psaA / ycf3	LSC	P	AATATAATATTTATATATTATAATATAATA
25	30	45856	ycf3	LSC	CDS	143035	rps12	IRa	P	GTGAGATTTTCATCTCATACGGCTCCCCCT
26	32	91581	ycf2	IRb	CDS	152770	ycf2	IRa	P	TTTTGTCCAAGTTACTTCTCTTTTTGTCTAAC
27	32	91560	ycf2	IRb	CDS	152791	ycf2	IRa	P	TTTTGTCCAAGTTACTTCTTTTTTTGTCCAAG
28	32	93975	ycf2	IRb	CDS	150356	ycf2	IRa	P	TTATTGATGATAGTGACGATATTGATGATAGT
29	32	93993	ycf2	IRb	CDS	150374	ycf2	IRa	P	ATATTGATGATAGTGGCGGTATTGATGATAGT
30	35	116351	rpl32 / trnL-UAG	SSC	IGS	116351	rpl32 / trnL-UAG	SSC	P	TTTTTAGAATATTCTATATTATAGAATATTCTAAA
31	36	13490	atpF / atpH	LSC	IGS	13490	atpF / atpH	LSC	P	TAAAAAATATATTGATTTAAAAATCAATATATTTTT
32	37	45844	ycf3	LSC	CDS	143040	rps12	IRa	P	GCAGAACCGTACGTGAGATTTTCATCTCATACGGCTC
33	41	123377	ndhA	SSC	intron	143037	rps12	IRa	P	TACAGAACCGTACATGAGATTTTCACCTCATACGGCTCCTC
34	44	76800	psbT / psbN	LSC	IGS	76800	psbT / psbN	LSC	P	ATTGAAGTAATGAGCCTCACAATATTGTGAGGCTCATTACTTCA
35	47	48448	rps4 / trnT-UGU	LSC	IGS	48463	rps4 / trnT-UGU	LSC	P	GTTTCTCTATTTATTAGATTTTTTACATAATCCATTATGTAAAAAAT
G.pentagynum
1	30	44503	psaA / ycf3	LSC	IGS	44523	psaA / ycf3	LSC	D	TATTTATATATTATATAATAAATTTATATA
2	30	9915	trnG-UCC	LSC	CDS	38512	trnG-GCC	LSC	D	CGATGCGGGTTCGATTCCCGCTACCCGCTT
3	30	40748	psaB	LSC	CDS	42975	psaA	LSC	D	ATGCAATAGCTAAATGATGATGAGCAATAT
4	30	112145	ycf1	IRb	CDS	132011	ycf1	IRa	D	TAATGTACTTATTAGATCTAATAAGTACCT
5	30	7975	psbK / psbI	LSC	IGS	12877	atpF	LSC	D	CTCGAAAAAAAAAATTATAACTATTTAGAA
6	30	22994	rpoC1	LSC	CDS	83896	rpl16	LSC	D	TCGGACGTGAAAGTTTCTTCTCATCCGGCT
7	30	45806	ycf3	LSC	intron	101036	rps12 / orf70	IRb	D	GTGAGATTTTCATCTCATACGGCTCCCCCT
8	30	83391	rpl14 / rpl16	LSC	IGS	83425	rpl14 / rpl16	LSC	D	AAATCTGCTTTCCTTTGATTCTAGATTTCT
9	31	128540	ycf1	SSC	CDS	128542	ycf1	SSC	D	CATATATATATATATTTTTTTTTTTCTCTTT
10	32	15034	atpH / atpI	LSC	IGS	15066	atpH / atpI	LSC	D	TCTTACTCCCTATTTGTATATTTATGTTCCCT
11	32	91283	ycf2	IRb	CDS	91304	ycf2	IRb	D	CTTTTTGTCCAAGTTACTTCTTTTTTTGTCCA
12	32	93700	ycf2	IRb	CDS	93718	ycf2	IRb	D	TTATTGATGATAGTGACGATATTGATGATAGT
13	32	150436	ycf2	IRa	CDS	150454	ycf2	IRa	D	TCACTATCATCAATACCGCCACTATCATCAAT
14	32	152850	ycf2	IRa	CDS	152871	ycf2	IRa	D	GTTAGACAAAAAGAGAAGTAACTTGGACAAAA
15	34	109857	rrn4.5 / rrn5	IRb	IGS	109889	rrn4.5 / rrn5	IRb	D	TCATTGTTCAACTCTTTGACAACACGAAAAAACC
16	34	134263	rrn5 / rrn4.5	IRa	IGS	134295	rrn5 / rrn4.5	IRa	D	TTGGTTTTTTCATGTTGTCAAAGAGTTGAACAAT
17	34	29473	trnC-GCA / petN	LSC	IGS	29490	petN / psbM	LSC	D	TATTAGTGAACAATAATGATTCGTGAGCAATAAT
18	37	45794	ycf3	LSC	intron	101024	rps12 / orf70	IRb	D	GCAGAACCGTACGTGAGATTTTCATCTCATACGGCTC
19	37	45794	ycf3	LSC	intron	123330	ndhA	SSC	D	GCAGAACCGTACGTGAGATTTTCATCTCATACGGCTC
20	41	101023	rps12 / orf70	IRb	IGS	123329	ndhA	SSC	D	GACAGAACCGTACATGAGATTTTCACCTCATACGGCTCCTC
21	43	67672	psbE / petL	LSC	IGS	67714	psbE / petL	LSC	D	TTTTTATATATTTTATCTTTCTAATTAGTTAGAATCCTTTATA
22	49	123735	ndhA	SSC	intron	123779	ndhA	SSC	D	GAAAGAAAATGAATATAGGAATAGATGGAGATAAGAAAGACTAAAAAAG
23	50	61491	trnS-GCU / trnG-UCC	LSC	IGS	61538	trnS-GCU / trnG-UCC	LSC	D	ATTACTTAGTATAATTATATATGAATTATAATAATTATAAGATACCTTTT
24	81	53599	ndhC / trnV-UAC	LSC	IGS	53680	ndhC / trnV-UAC	LSC	D	TTAATCATGAACCAAATCAAGTGGCCAGTTACAAACAATAATGAGGAAGGGAAAAAAAAACTATTCTATTATTATTATAAT
25	84	65627	petA / psbJ	LSC	IGS	65710	petA / psbJ	LSC	D	TACTAAAGTATAGTAAATAAAACTATATTAGTATATTTTTAGTATTTTTAAAGGGTTTGTTTTGTGTGATATCTGATCGATAGA
26	87	115238	ndhF / rpl32	SSC	IGS	115323	ndhF / rpl32	SSC	D	GATTATTTAATATGCATTACAATAATTTATCGCTATAGAGCAAGAACGCATAATTATACGAAAAAGGCTATTTTTTTTTGGTATGAA
27	142	118387	ccsA / ndhD	SSC	IGS	118528	ccsA / ndhD	SSC	D	CGAGAACCCCTTGAATCAAGTAATGTAGTGATTCAAATGGTTCTCACAAAAGCCAAATGTATGAGGAAGTCCAATTCATTTTTTTATGAAAACTATCTAGAAAAATAATTAGATAAAATAGCTTCGACTTTGTCAACTGATA
28	36	4986	trnK-UUU / rps16	LSC	IGS	4986	trnK-UUU / rps16	LSC	D	TAGATAATAAAATATATAAAATATATAAAATAAGAG
29	30	8521	trnS-GCU	LSC	CDS	47090	trnS-GGA	LSC	P	AACGGAAAGAGAGGGATTCGAACCCTCGGT
30	30	6834	rps16 / trnQ-UUG	LSC	IGS	6834	rps16 / trnQ-UUG	LSC	P	ATATTTTTAAATTTCTATAAATTTAAAAAT
31	30	112145	ycf1	IRb	CDS	112145	ycf1	IRb	P	TAATGTACTTATTAGATCTAATAAGTACCT
32	30	132011	ycf1	IRa	CDS	132011	ycf1	IRa	P	CAAGGTACTTATTAGATCTAATAAGTACAT
33	30	45806	ycf3	LSC	intron	143120	rps12	IRa	P	GTGAGATTTTCATCTCATACGGCTCCCCCT
34	32	91283	ycf2	IRb	CDS	152850	ycf2	IRa	P	CTTTTTGTCCAAGTTACTTCTTTTTTTGTCCA
35	32	91304	ycf2	IRb	CDS	152871	ycf2	IRa	P	TTTTTTGTCCAAGTTACTTCTCTTTTTGTCTA
36	32	93700	ycf2	IRb	CDS	150436	ycf2	IRa	P	TTATTGATGATAGTGACGATATTGATGATAGT
37	32	93718	ycf2	IRb	CDS	150454	ycf2	IRa	P	ATATTGATGATAGTGGCGGTATTGATGATAGT
38	33	33448	trnT-GGU / psbD	LSC	IGS	33448	trnT-GGU / psbD	LSC	P	CTTGATTCTATTCTAATCATTAGAATAGAATCA
39	34	109857	rrn4.5 / rrn5	IRb	IGS	134263	rrn5 / rrn4.5	IRa	P	TCATTGTTCAACTCTTTGACAACACGAAAAAACC
40	34	109889	rrn4.5 / rrn5	IRb	IGS	134295	rrn5 / rrn4.5	IRa	P	CCATTGTTCAACTCTTTGACAACATGAAAAAACC
41	34	10342	trnR-UCU / atpA	LSC	IGS	10342	trnR-UCU / atpA	LSC	P	TTATATATATATATAAGTAATTATATATATATAT
42	36	13428	atpF / atpH	LSC	IGS	13428	atpF / atpH	LSC	P	TAAAAAATATATTGATTTTTAAATCAATATATTTTT
43	36	8692	trnS-GCU / trnG-UCC	LSC	IGS	8721	trnS-GCU / trnG-UCC	LSC	P	TTATCTCTCTTTATTATCTTTATCTACCTTTATTAT
44	37	45794	ycf3	LSC	intron	143125	rps12	IRa	P	GCAGAACCGTACGTGAGATTTTCATCTCATACGGCTC
45	41	123329	ndhA	SSC	intron	143122	rps12	IRa	P	TACAGAACCGTACATGAGATTTTCACCTCATACGGCTCCTC
46	41	116282	rpl32 / trnL-UAG	SSC	IGS	116282	rpl32 / trnL-UAG	SSC	P	TGAATTATAGACTATTCTATATTATAGAATATTCTATAATT
47	44	76591	psbT / psbN	LSC	IGS	76591	psbT / psbN	LSC	P	ATTGAAGTAACGAGCCTCACAATATTGTGAGGCTCGTTACTTCA
48	54	1	rpl2 / trnH-GUG	LSC	IGS	86435	rps19	LSC	P	AAAAAAAAAACCTTTTGTGGGAAATCTTTTATTAAAAAAAATAAATAAGCTTAT
49	54	44245	psaA / ycf3	LSC	IGS	44245	psaA / ycf3	LSC	P	TTTATATAATATATTTTTTTATCCTATTAATAGGATAAAAAAATATATTATATA
50	55	115877	rpl32 / trnL-UAG	SSC	IGS	115877	rpl32 / trnL-UAG	SSC	P	TTTATTATTATTCAATTATTTAAATAATAATTATATAAATAATTGAATAATAATA
G.pentaphyllnum
1	30	9951	trnG-UCC	LSC	CDS	38565	trnG-GCC	LSC	D	CGATGCGGGTTCGATTCCCGCTACCCGCTT
2	30	40803	psaB	LSC	CDS	43027	psaA	LSC	D	ATGCAATAGCTAAATGATGATGAGCAATAT
3	30	93954	ycf2	IRb	CDS	93972	ycf2	IRb	D	TTTGATGATAGTGACGATATTGATGATAGT
4	30	112254	ycf1	IRb	CDS	132049	ycf1	IRa	D	TAATGTACTTATTAGATCTAATAAGTACCT
5	30	150331	ycf2	IRa	CDS	150349	ycf2	IRa	D	TCACTATCATCAATACCGCCACTATCATCA
6	30	1	rpl2 / trnH-GUG	LSC	IGS	9975	trnG-UCC	LSC	D	TCGCTTATCTTATCATTTATATATATATAT
7	30	23106	rpoC1	LSC	intron	84119	rpl16	LSC	D	TCGGACGTGAAAGTTTCTTCTCATCCGGCT
8	30	45857	ycf3	LSC	intron	101293	rps12	IRb	D	GTGAGATTTTCATCTCATACGGCTCCCCCT
9	31	61726	accD / psal	LSC	IGS	61769	accD / psal	LSC	D	TTATAACAATCAATAACAGGTAAAAATATTA
10	32	91535	ycf2	IRb	CDS	91556	ycf2	IRb	D	CTTTTTGTCCAAGTTACTTCTTTTTTTGTCCA
11	32	152745	ycf2	IRa	CDS	152766	ycf2	IRa	D	GTTAGACAAAAAGAGAAGTAACTTGGACAAAA
12	32	8549	trnS-GCU	LSC	CDS	37420	trnS-UGA	LSC	D	GAAACGGAAAGAGAGGGATTCGAACCCTCGGT
13	37	45845	ycf3	LSC	intron	101281	rps12 / orf70	IRb	D	GCAGAACCGTACGTGAGATTTTCATCTCATACGGCTC
14	37	45845	ycf3	LSC	intron	123357	ndhA	SSC	D	GCAGAACCGTACGTGAGATTTTCATCTCATACGGCTC
15	41	101280	rps12 / orf70	IRb	IGS	123356	ndhA	SSC	D	GACAGAACCGTACATGAGATTTTCACCTCATACGGCTCCTC
16	30	12099	atpA / atpF	LSC	IGS	118537	ccsA / ndhD	SSC	D	TTTTTTTTTTGAAGAAAAAAAAATAATGCC
17	30	8551	trnS-GCU	LSC	CDS	47188	trnS-GGA	LSC	P	AACGGAAAGAGAGGGATTCGAACCCTCGGT
18	30	67863	psbE / petL	LSC	IGS	67863	psbE / petL	LSC	P	TAAATATATATATAAATTTATATATATATT
19	30	6864	rps16 / trnQ-UUG	LSC	IGS	6864	rps16 / trnQ-UUG	LSC	P	ATATTTTAAAATTTATAGAAATTTTAAAAT
20	30	93954	ycf2	IRb	CDS	150331	ycf2	IRa	P	TTTGATGATAGTGACGATATTGATGATAGT
21	30	93972	ycf2	IRb	CDS	150349	ycf2	IRa	P	ATTGATGATAGTGGCGGTATTGATGATAGT
22	30	112254	ycf1	IRb	CDS	112254	ycf1	IRb	P	TAATGTACTTATTAGATCTAATAAGTACCT
23	30	132049	ycf1	IRa	CDS	132049	ycf1	IRa	P	CAAGGTACTTATTAGATCTAATAAGTACAT
24	30	8720	trnS-GCU / trnG-UCC	LSC	IGS	8756	trnS-GCU / trnG-UCC	LSC	P	CTTTATCTCTCTTTATTATCTTTATCTACC
25	30	37422	trnS-UGA	LSC	CDS	47188	trnS-GGA	LSC	P	AAAGGAGAGAGAGGGATTCGAACCCTCGAT
26	30	44546	psaA / ycf3	LSC	IGS	44559	psaA / ycf3	LSC	P	AATATAATATTTATATATTATAATATAATA
27	30	45857	ycf3	IRb	intron	143010	rps12	IRa	P	GTGAGATTTTCATCTCATACGGCTCCCCCT
28	32	91535	ycf2	IRb	CDS	152745	ycf2	IRa	P	CTTTTTGTCCAAGTTACTTCTTTTTTTGTCCA
29	32	91556	ycf2	IRb	CDS	152766	ycf2	IRa	P	TTTTTTGTCCAAGTTACTTCTCTTTTTGTCTA
30	35	116330	rpl32 / trnL-UAG	SSC	IGS	116330	rpl32 / trnL-UAG	SSC	P	TTTTTAGAATATTCTATATTATAGAATATTCTAAA
31	36	13489	atpF / atpH	LSC	IGS	13489	atpF / atpH	LSC	P	TAAAAAATATATTGATTTAAAAATCAATATATTTTT
32	37	45845	ycf3	LSC	intron	143015	rps12	IRa	P	GCAGAACCGTACGTGAGATTTTCATCTCATACGGCTC
33	41	123356	ndhA	SSC	intron	143012	rps12	IRa	P	TACAGAACCGTACATGAGATTTTCACCTCATACGGCTCCTC
34	44	76778	psbT / psbN	LSC	IGS	76778	psbT / psbN	LSC	P	ATTGAAGTAATGAGCCTCACAATATTGTGAGGCTCATTACTTCA
35	47	48425	rps4 / trnT-UGU	LSC	IGS	48440	rps4 / trnT-UGU	LSC	P	GTTTCTCTATTTATTAGATTTTTTACATAATGGATTATGTAAAAAAT
G.pubescens
1	30	9947	trnG-UCC	LSC	CDS	38522	trnG-GCC	LSC	D	CGATGCGGGTTCGATTCCCGCTACCCGCTT
2	30	40761	psaB	LSC	CDS	42985	psaA	LSC	D	ATGCAATAGCTAAATGATGATGAGCAATAT
3	30	112339	ycf1	IRb	CDS	132108	ycf1	IRa	D	TAATGTACTTATTAGATCTAATAAGTACCT
4	30	23086	rpoC1	LSC	intron	84167	rpl16	LSC	D	TCGGACGTGAAAGTTTCTTCTCATCCGGCT
5	30	45837	ycf3	LSC	intron	101347	rps12 / orf70	IRb	D	GTGAGATTTTCATCTCATACGGCTCCCCCT
6	31	61772	accD / psal	LSC	IGS	61815	accD / psal	LSC	D	TTATAACAATCAATAACAGGTAAAAATATTA
7	31	4945	trnk-UUU / rps16	LSC	IGS	50790	trnF-GAA / ndhJl	LSC	D	TATATATATATAAATATATAAAAAAATATAA
8	32	44515	psaA / ycf3	LSC	IGS	44541	psaA / ycf3	LSC	D	ATAATATTTATATATTATATAAAATATTAATA
9	32	91589	ycf2	IRb	CDS	91610	ycf2	IRb	D	CTTTTTGTCCAAGTTACTTCTTTTTTTGTCCA
10	32	94006	ycf2	IRb	CDS	94024	ycf2	IRb	D	ATAGTGACGATATTGATGATAGTGGCGGTATT
11	32	150421	ycf2	IRa	CDS	150439	ycf2	IRa	D	TCACTATCATCAATACCGCCACTATCATCAAT
12	32	152835	ycf2	IRa	CDS	152856	ycf2	IRa	D	GTTAGACAAAAAGAGAAGTAACTTGGACAAAA
13	32	8539	trnS-GCU	LSC	CDS	37397	trnS-UGA	LSC	D	GAAACGGAAAGAGAGGGATTCGAACCCTCGGT
14	34	110052	rrn4.5 / rrn5	IRb	IGS	110084	rrn4.5 / rrn5	IRb	D	TCATTGTTCAACTCTTTGACAACACGAAAAAACC
15	34	134359	rrn5 / rrn4.5	IRa	IGS	134391	rrn5 / rrn4.5	IRa	D	TTGGTTTTTTCATGTTGTCAAAGAGTTGAACAAT
16	37	45825	ycf3	LSC	intron	101335	rps12 / orf70	IRb	D	GCAGAACCGTACGTGAGATTTTCATCTCATACGGCTC
17	37	45825	ycf3	LSC	intron	123417	ndhA	SSC	D	GCAGAACCGTACGTGAGATTTTCATCTCATACGGCTC
18	41	101334	rps12 / orf70	IRb	IGS	123416	ndhA	SSC	D	GACAGAACCGTACATGAGATTTTCACCTCATACGGCTCCTC
19	33	12086	atpA / atpF	LSC	IGS	118604	ccsA / ndhD	SSC	D	ATTCTTTTTTTTTGAAGAAAAAAAAATAAT
20	30	4941	trnK-UUU / rps16	LSC	IGS	67896	psbE / petL	LSC	D	ATTATATATATATATAAATATATAAAAAAA
21	30	8541	trnS-GCU	LSC	CDS	47194	trnS-GGA	LSC	P	AACGGAAAGAGAGGGATTCGAACCCTCGGT
22	30	67897	psbE / petL	LSC	IGS	67897	psbE / petL	LSC	P	TAAATATATATATAAATTTATATATATATT
23	30	6852	rps16 / trnQ-UUG	LSC	IGS	6852	rps16 / trnQ-UUG	LSC	P	ATATTTTAAAATTTCTATAAATTTTAAAAT
24	30	49069	trnT-UGU / trnL-UAA	LSC	IGS	49069	trnT-UGU / trnL-UAA	LSC	P	ATAATTTATATATTAATTAATAAATAAATT
25	30	112339	ycf1	IRb	CDS	112339	ycf1	IRb	P	TAATGTACTTATTAGATCTAATAAGTACCT
26	30	132108	ycf1	IRa	CDS	132108	ycf1	IRa	P	CAAGGTACTTATTAGATCTAATAAGTACAT
27	30	8710	trnS-GCU / trnG-UCC	LSC	IGS	8746	trnS-GCU / trnG-UCC	LSC	P	CTTTATCTCTCTTTATTATCTTTATCTACC
28	30	37399	trnS-UGA	LSC	CDS	47194	trnS-GGA	LSC	P	AAAGGAGAGAGAGGGATTCGAACCCTCGAT
29	30	45837	ycf3	LSC	intron	143100	rps12	IRa	P	GTGAGATTTTCATCTCATACGGCTCCCCCT
30	32	91589	ycf2	IRb	CDS	152835	ycf2	IRa	P	CTTTTTGTCCAAGTTACTTCTTTTTTTGTCCA
31	32	91610	ycf2	IRb	CDS	152856	ycf2	IRa	P	TTTTTTGTCCAAGTTACTTCTCTTTTTGTCTA
32	32	94006	ycf2	IRb	CDS	150421	ycf2	IRa	P	TTATTGATGATAGTGACGATATTGATGATAGT
33	32	94024	ycf2	IRb	CDS	150439	ycf2	IRa	P	ATATTGATGATAGTGGCGGTATTGATGATAGT
34	33	33474	trnT-GGU / psbD	LSC	IGS	33474	trnT-GGU / psbD	LSC	P	CTTGATTCTATTCTAATGATTAGAATAGAATCA
35	34	110052	rrn4.5 / rrn5	IRb	IGS	134359	rrn5 / rrn4.5	IRa	P	TCATTGTTCAACTCTTTGACAACACGAAAAAACC
36	34	110084	rrn4.5 / rrn5	IRb	IGS	134391	rrn5 / rrn4.5	IRa	P	CCATTGTTCAACTCTTTGACAACATGAAAAAACC
37	35	116409	rpl32 / trnL-UAG	SSC	IGS	116409	rpl32 / trnL-UAG	SSC	P	TTTTTAGAATATTCTATATTATAGAATATTCTAAA
38	36	13474	atpF / atpH	LSC	IGS	13474	atpF / atpH	LSC	P	TAAAAAATATATTGATTTTTAAATCAATATATTTTT
39	37	45825	ycf3	LSC	intron	143105	rps12	IRa	P	GCAGAACCGTACGTGAGATTTTCATCTCATACGGCTC
40	41	123416	ndhA	SSC	intron	143102	rps12	IRa	P	TACAGAACCGTACATGAGATTTTCACCTCATACGGCTCCTC
41	44	76810	psbT / psbN	LSC	IGS	76810	psbT / psbN	LSC	P	ATTGAAGTAACGAGCCTCACAATATTGTGAGGCTCATTACTTCA
D=dispersed repeat; P= palindromic repeat
