# Supplementary material for: Completion of Eight Gynostemma BL. (Cucurbitaceae) Chloroplast Genomes: Characterization, Comparative Analysis, and Phylogenetic Relationships
Source: Front Plant Sci. 2017 Sep 12;8:1583. doi: 10.3389/fpls.2017.01583 (PMC5600969; doi:10.3389/fpls.2017.01583)
Supplement: Table S8 — List of SSRs in the chloroplast genome of eight Gynostemma species. [file Table8.XLSX]

## Sheet: Sheet1
Table S8 List of SSRs in the chloroplast genome of eight Gynostemma species.
No.	Type	Repeat motif	repeat number	size	start position	Location	Region	Region
G. pubescens
1	p5	AAGTA	3	15	122	trnH-GUG / psbA	LSC	IGS
2	p1	A	12	12	350	trnH-GUG / psbA	LSC	IGS
3	p4	TTTA	3	12	1716	psbA / trnk-UUU	LSC	IGS
4	p1	A	10	10	4488	trnk-UUU / rps16	LSC	IGS
5	p2	TA	7	14	4943	trnk-UUU / rps16	LSC	IGS
6	p5	GAGGG	3	15	5397	trnk-UUU / rps16	LSC	IGS
7	p1	A	14	14	5897	rps16	LSC	intron
8	p5	TTTAG	3	15	6063	rps16	LSC	intron
9	p1	A	13	13	7124	rps16 / trnQ-UUG	LSC	IGS
10	p2	TA	5	10	7269	rps16 / trnQ-UUG	LSC	IGS
11	p1	A	12	12	7984	psbk / psbl	LSC	IGS
12	p1	A	10	10	8300	psbk / psbl	LSC	IGS
13	p4	ATAA	3	12	8923	trnS-GCU / trnG-UCC	LSC	IGS
14	p2	TA	5	10	9988	trnG-UCC / trnR-UCU	LSC	IGS
15	p2	AT	5	10	10345	trnR-UCU / atpA	LSC	IGS
16	p2	TA	7	14	10373	trnR-UCU / atpA	LSC	IGS
17	p1	T	11	11	12815	atpF	LSC	intron
18	p1	A	10	10	12928	atpF	LSC	intron
19	p1	T	10	10	13505	atpF / atpH	LSC	IGS
20	p1	T	10	10	14290	atpH / atpI	LSC	IGS
21	p1	T	12	12	19117	rpoC2	LSC	CDS
22	p2	AT	5	10	20495	rpoC2	LSC	CDS
23	p1	T	10	10	26803	rpoB	LSC	CDS
24	p1	T	10	10	27844	rpoB / trnC-GCA	LSC	IGS
25	p2	TA	5	10	28020	rpoB / trnC-GCA	LSC	IGS
26	p1	A	13	13	28550	rpoB / trnC-GCA	LSC	IGS
27	p1	C	10	10	28575	rpoB / trnC-GCA	LSC	IGS
28	p1	T	10	10	28748	trnC-GCA / petN	LSC	IGS
29	p1	A	10	10	29865	petN / psbM	LSC	IGS
30	p3	TAT	4	12	29881	petN / psbM	LSC	IGS
31	p1	T	13	13	30244	petN / psbM	LSC	IGS
32	p1	A	10	10	38668	trnG-GCC / trnfM-CAU	LSC	IGS
33	p1	T	10	10	45521	ycf3	LSC	intron
34	p1	T	10	10	46375	ycf3	LSC	intron
35	p1	A	10	10	47073	ycf3 / trnS-GGA	LSC	IGS
36	p2	AT	6	12	49944	trnT-UGU / trnL-UAA	LSC	IGS
37	p4	TTTA	4	16	51182	trnF-GAA / ndhJ	LSC	IGS
38	p1	C	11	11	51798	ndhJ / ndhK	LSC	IGS
39	p3	TAA	4	12	53726	ndhC / trnV-UAC	LSC	IGS
40	p1	T	10	10	56754	atpB	LSC	CDS
41	p1	T	10	10	59409	rbcL / accD	LSC	IGS
42	p1	A	11	11	59474	rbcL / accD	LSC	IGS
43	p1	T	11	11	59536	rbcL / accD	LSC	IGS
44	p1	T	11	11	61246	accD / psal	LSC	IGS
45	p2	TA	5	10	61703	accD / psal	LSC	IGS
46	p1	T	12	12	62003	psal / ycf4	LSC	IGS
47	p3	AAT	4	12	65625	petA / psbJ	LSC	IGS
48	p2	TA	5	10	65821	petA / psbJ	LSC	IGS
49	p1	T	13	13	65998	petA / psbJ	LSC	IGS
50	p1	A	10	10	66683	psbF	LSC	CDS
51	p2	AT	5	10	67900	psbE / petL	LSC	IGS
52	p2	TA	5	10	67915	psbE / petL	LSC	IGS
53	p1	A	10	10	69313	trnP-UGG / psaJ	LSC	IGS
54	p1	T	10	10	73003	clpP	LSC	intron
55	p1	T	10	10	74058	clpP	LSC	intron
56	p1	T	10	10	77696	petB	LSC	intron
57	p1	A	13	13	83649	rpl14 / rpl16	LSC	IGS
58	p2	TC	5	10	84874	rpl16	LSC	intron
59	p3	TCT	4	12	86064	rps19	LSC	CDS
60	p1	T	10	10	86784	rps19	LSC	CDS
61	p4	ATTT	4	16	90743	ycf2	IRb	CDS
62	p2	AG	5	10	110549	rrn5 / trnR-ACG	IRb	IGS
63	p1	A	10	10	113208	ndhF	SSC	CDS
64	p4	AAGT	3	12	113813	ndhF	SSC	CDS
65	p1	T	11	11	115528	ndhF / rpl32	SSC	IGS
66	p2	AT	5	10	115591	ndhF / rpl32	SSC	IGS
67	p4	AATA	3	12	115686	ndhF / rpl32	SSC	IGS
68	p3	ATT	4	12	116007	rpl32 / trnL-UAG	SSC	IGS
69	p3	AAT	4	12	116044	rpl32 / trnL-UAG	SSC	IGS
70	p4	CAAA	3	12	122150	ndhG / ndhI	SSC	IGS
71	p1	T	13	13	128199	ycf1	SSC	CDS
72	p1	T	12	12	129338	ycf1	SSC	CDS
73	p1	A	16	16	130450	ycf1	SSC	CDS
74	p1	A	11	11	131182	ycf1	SSC	CDS
75	p2	CT	5	10	133920	trnR-ACG / rrn5	IRa	IGS
76	p4	AAAT	4	16	153720	ycf2	IRa	CDS
G. pentaphyllum
1	p2	TA	6	12	18	rpl2 / trnH-GUG	LSC	IGS
2	p5	AAGTA	3	15	141	trnH-GUG / psbA	LSC	IGS
3	p1	A	10	10	369	trnH-GUG / psbA	LSC	IGS
4	p4	TTTA	3	12	1732	psbA / trnk-UUU	LSC	IGS
5	p2	TA	6	12	4959	trnk-UUU / rps16	LSC	IGS
6	p5	GAGGG	3	15	5411	trnk-UUU / rps16	LSC	IGS
7	p1	A	11	11	5912	rps16	LSC	intron
8	p5	TTTAG	3	15	6075	rps16	LSC	intron
9	p1	A	10	10	7136	rps16 / trnQ-UUG	LSC	IGS
10	p1	A	12	12	8308	psbk / psbl	LSC	IGS
11	p4	ATAA	3	12	8933	trnS-GCU / trnG-UCC	LSC	IGS
12	p2	TA	5	10	9992	trnG-UCC / trnR-UCU	LSC	IGS
13	p2	AT	5	10	10350	trnR-UCU / atpA	LSC	IGS
14	p2	TA	6	12	10378	trnR-UCU / atpA	LSC	IGS
15	p1	T	12	12	12097	atpA / atpF	LSC	IGS
16	p1	T	13	13	12825	atpF	LSC	intron
17	p1	A	13	13	12940	atpF	LSC	intron
18	p1	T	11	11	19138	rpoC2	LSC	CDS
19	p2	AT	5	10	20515	rpoC2	LSC	CDS
20	p1	A	11	11	23294	rpoC1	LSC	intron
21	p1	T	10	10	26825	rpoB	LSC	CDS
22	p1	A	10	10	27910	rpoB / trnC-GCA	LSC	IGS
23	p2	TA	5	10	28043	rpoB / trnC-GCA	LSC	IGS
24	p1	T	10	10	28767	trnC-GCA / petN	LSC	IGS
25	p1	A	10	10	29900	petN / psbM	LSC	IGS
26	p3	TAT	4	12	29916	petN / psbM	LSC	IGS
27	p1	T	10	10	30279	petN / psbM	LSC	IGS
28	p1	A	10	10	38711	trnG-GCC / trnfM-CAU	LSC	IGS
29	p1	T	10	10	45541	ycf3	LSC	intron
30	p1	A	12	12	47065	ycf3 / trnS-GGA	LSC	IGS
31	p4	TAAA	3	12	49101	trnT-UGU / trnL-UAA	LSC	IGS
32	p2	AT	7	14	49913	trnL-UAA	LSC	intron
33	p2	TA	5	10	50747	trnF-GAA / ndhJ	LSC	IGS
34	p4	TTTA	4	16	51137	trnF-GAA / ndhJ	LSC	IGS
35	p1	T	10	10	52546	ndhK / ndhC	LSC	IGS
36	p1	A	10	10	53626	ndhC / trnV-UAC	LSC	IGS
37	p3	TAA	4	12	53683	ndhC / trnV-UAC	LSC	IGS
38	p1	T	10	10	56711	atpB	LSC	CDS
39	p1	A	12	12	59430	rbcL / accD	LSC	IGS
40	p1	T	10	10	59493	rbcL / accD	LSC	IGS
41	p2	TA	5	10	61657	accD / psal	LSC	IGS
42	p1	T	13	13	61957	psal / ycf4	LSC	IGS
43	p3	AAT	4	12	65581	petA / psbJ	LSC	IGS
44	p2	TA	5	10	65783	petA / psbJ	LSC	IGS
45	p1	T	15	15	65960	petA / psbJ	LSC	IGS
46	p1	A	10	10	66647	psbF	LSC	CDS
47	p2	AT	5	10	67866	psbE / petL	LSC	IGS
48	p2	TA	5	10	67881	psbE / petL	LSC	IGS
49	p1	A	11	11	73162	clpP	LSC	intron
50	p1	T	11	11	74024	clpP	LSC	CDS
51	p1	T	10	10	76582	psbB / psbT	LSC	IGS
52	p1	A	13	13	83601	rpl14 / rpl16	LSC	IGS
53	p2	TC	5	10	84820	rpl16	LSC	intron
54	p3	TCT	4	12	86010	rpl22	LSC	CDS
55	p4	ATTT	4	16	90689	ycf2	IRb	CDS
56	p2	AG	5	10	110463	rrn5 / trnR-ACG	IRb	IGS
57	p1	A	10	10	113123	ndhF	SSC	CDS
58	p4	AAGT	3	12	113728	ndhF	SSC	CDS
59	p2	AT	5	10	115504	ndhF / rpl32	SSC	IGS
60	p4	AATA	3	12	115599	ndhF / rpl32	SSC	IGS
61	p3	ATT	4	12	115920	rpl32 / trnL-UAG	SSC	IGS
62	p3	AAT	4	12	115957	rpl32 / trnL-UAG	SSC	IGS
63	p4	CAAA	3	12	122090	ndhG / ndhI	SSC	IGS
64	p1	T	13	13	128140	ycf1	SSC	CDS
65	p1	T	12	12	129279	ycf1	SSC	CDS
66	p1	A	16	16	130391	ycf1	SSC	CDS
67	p1	A	11	11	131123	ycf1	SSC	CDS
68	p2	CT	5	10	133862	trnR-ACG / rrn5	IRa	IGS
69	p4	AAAT	4	16	153630	ycf2	IRa	CDS
G. pentagynum
1	p1	A	10	10	2	rpl2 / trnH-GUG	LSC	IGS
2	p2	TA	5	10	58	rpl2 / trnH-GUG	LSC	IGS
3	p4	TTTA	3	12	1759	psbA / trnk-UUU	LSC	IGS
4	p2	TA	7	14	4970	trnk-UUU / rps16	LSC	IGS
5	p5	ATTTA	3	15	5269	trnk-UUU / rps16	LSC	IGS
6	p1	T	11	11	5473	trnk-UUU / rps16	LSC	IGS
7	p1	A	13	13	5904	rps16	LSC	intron
8	p5	TTTAG	3	15	6068	rps16	LSC	intron
9	p1	A	10	10	7117	rps16 / trnQ-UUG	LSC	IGS
10	p1	A	10	10	7979	psbk / psbI	LSC	IGS
11	p1	A	10	10	8915	trnS-GCU / trnG-UCC	LSC	IGS
12	p2	TA	7	14	10343	trnR-UCU / atpA	LSC	IGS
13	p2	TA	7	14	10363	trnR-UCU / atpA	LSC	IGS
14	p1	T	10	10	12769	atpF	LSC	intron
15	p1	A	10	10	12881	atpF	LSC	intron
16	p1	T	14	14	19026	rpoC2	LSC	CDS
17	p2	AT	5	10	20403	rpoC2	LSC	CDS
18	p1	T	10	10	26712	rpoB	LSC	CDS
19	p2	TA	5	10	27930	rpoB / trnC-GCA	LSC	IGS
20	p3	TAT	4	12	29800	petN / psbM	LSC	IGS
21	p1	T	12	12	31643	trnD-GUC / trnY-GUA	LSC	IGS
22	p1	A	10	10	31738	trnD-GUC / trnY-GUA	LSC	IGS
23	p1	A	11	11	33587	trnT-GGU / psbD	LSC	IGS
24	p2	AT	5	10	37603	trnS-UGA / psbZ	LSC	IGS
25	p2	TA	5	10	38376	psbZ / trnG-GCC	LSC	IGS
26	p2	TA	9	18	49863	trnL-UAA	LSC	intron
27	p2	TA	6	12	50773	trnF-GAA / ndhJ	LSC	IGS
28	p4	TTTA	3	12	51157	trnF-GAA / ndhJ	LSC	IGS
29	p3	TAT	4	12	53665	ndhC / trnV-UAC	LSC	IGS
30	p3	TAT	4	12	53746	ndhC / trnV-UAC	LSC	IGS
31	p1	T	10	10	56736	atpB	LSC	CDS
32	p2	TA	5	10	61470	accD / psal	LSC	IGS
33	p3	AAT	4	12	65406	petA / psbJ	LSC	IGS
34	p1	A	10	10	66471	psbF	LSC	CDS
35	p1	T	10	10	67030	psbE / petL	LSC	IGS
36	p1	A	10	10	72972	clpP	LSC	CDS
37	p2	TC	5	10	84584	rpl16	LSC	intron
38	p1	T	10	10	86479	rps19	LSC	CDS
39	p4	ATTT	4	16	90437	ycf2	IRb	CDS
40	p1	T	10	10	101226	rps12 / orf70	IRb	IGS
41	p6	AATGGA	3	18	102138	orf70 / trnV-GAC	IRb	IGS
42	p2	AG	5	10	110354	rrn5 / trnR-ACG	IRb	IGS
43	p1	A	10	10	113014	ndhF	SSC	CDS
44	p4	AAGT	3	12	113619	ndhF	SSC	CDS
45	p2	AT	5	10	115454	ndhF / rpl32	SSC	IGS
46	p4	TAAA	4	16	115551	ndhF / rpl32	SSC	IGS
47	p3	AAT	4	12	115922	rpl32 / trnL-UAG	SSC	IGS
48	p1	A	11	11	115941	rpl32 / trnL-UAG	SSC	IGS
49	p4	CAAA	3	12	122063	ndhG / ndhI	SSC	IGS
50	p1	T	13	13	128120	ycf1	SSC	CDS
51	p1	T	11	11	129128	ycf1	SSC	CDS
52	p1	T	12	12	129259	ycf1	SSC	CDS
53	p1	A	16	16	130344	ycf1	SSC	CDS
54	p1	A	12	12	131084	ycf1	SSC	CDS
55	p2	CT	5	10	133824	trnR-ACG / rrn5	IRa	IGS
56	p6	TTTCCA	3	18	142030	trnV-GAC / orf70	IRa	IGS
57	p1	A	10	10	142952	orf70 / rps12	IRa	IGS
58	p4	AAAT	4	16	153735	ycf2	IRa	CDS
G. longipes
1	p2	TA	6	12	18	rpl1 / trnH-GUG	LSC	IGS
2	p5	AAGTA	3	15	141	trnH-GUG / psbA	LSC	IGS
3	p1	A	10	10	369	trnH-GUG / psbA	LSC	IGS
4	p4	TTTA	3	12	1732	psbA / trnk-UUU	LSC	IGS
5	p2	TA	6	12	4959	trnk-UUU / rps16	LSC	IGS
6	p5	GAGGG	3	15	5411	trnk-UUU / rps16	LSC	IGS
7	p1	A	11	11	5912	rps16	LSC	intron
8	p5	TTTAG	3	15	6075	rps16	LSC	intron
9	p1	A	11	11	7136	rps16 / trnQ-UUG	LSC	IGS
10	p1	A	12	12	8309	psbk / psbl	LSC	IGS
11	p4	ATAA	3	12	8934	trnS-GCU / trnG-UCC	LSC	IGS
12	p2	TA	5	10	9993	trnG-UCC / trnR-UCU	LSC	IGS
13	p2	AT	5	10	10351	trnR-UCU / atpA	LSC	IGS
14	p2	TA	6	12	10379	trnR-UCU / atpA	LSC	IGS
15	p1	T	12	12	12098	atpA / atpF	LSC	IGS
16	p1	T	14	14	12826	atpF	LSC	intron
17	p1	A	12	12	12942	atpF	LSC	intron
18	p1	T	12	12	19133	rpoC2	LSC	CDS
19	p2	AT	5	10	20511	rpoC2	LSC	CDS
20	p1	A	11	11	23290	rpoC1	LSC	intron
21	p1	T	10	10	26821	rpoB	LSC	CDS
22	p1	A	10	10	27906	rpoB / trnC-GCA	LSC	IGS
23	p2	TA	5	10	28039	rpoB / trnC-GCA	LSC	IGS
24	p1	A	10	10	29899	petN / psbM	LSC	IGS
25	p3	TAT	4	12	29915	petN / psbM	LSC	IGS
26	p1	T	10	10	30278	petN / psbM	LSC	IGS
27	p1	A	10	10	38710	trnG-GCC / trnfM-CAU	LSC	IGS
28	p1	T	10	10	45540	ycf3	LSC	intron
29	p1	A	10	10	47090	ycf3 / trnS-GGA	LSC	IGS
30	p4	TAAA	3	12	49124	trnT-UGU / trnL-UAA	LSC	IGS
31	p2	AT	7	14	49936	trnL-UAA	LSC	intron
32	p2	TA	5	10	50770	trnF-GAA / ndhJ	LSC	IGS
33	p4	TTTA	4	16	51160	trnF-GAA / ndhJ	LSC	IGS
34	p1	T	10	10	52569	ndhK / ndhC	LSC	IGS
35	p3	TAA	4	12	53705	ndhC / trnV-UAC	LSC	IGS
36	p1	T	10	10	56733	atpB	LSC	CDS
37	p1	A	13	13	59452	rbcL / accD	LSC	IGS
38	p1	T	10	10	59516	rbcL / accD	LSC	IGS
39	p2	TA	5	10	61680	accD / psal	LSC	IGS
40	p1	T	14	14	61980	psal / ycf4	LSC	IGS
41	p3	AAT	4	12	65605	petA / psbJ	LSC	IGS
42	p2	TA	5	10	65807	petA / psbJ	LSC	IGS
43	p1	T	14	14	65984	petA / psbJ	LSC	IGS
44	p1	A	10	10	66670	psbF	LSC	CDS
45	p2	AT	5	10	67889	psbE / petL	LSC	IGS
46	p2	TA	5	10	67904	psbE / petL	LSC	IGS
47	p1	A	10	10	73185	clpP	LSC	intron
48	p1	T	11	11	74046	clpP	LSC	intron
49	p1	T	10	10	76604	psbB / psbT	LSC	IGS
50	p1	T	10	10	77684	petB	LSC	intron
51	p1	A	13	13	83624	rpl14 / rpl16	LSC	IGS
52	p2	TC	5	10	84843	rpl16	LSC	intron
53	p3	TCT	4	12	86033	rpl22	LSC	CDS
54	p4	ATTT	4	16	90712	ycf2	IRb	CDS
55	p4	CCCT	3	12	110068	rrn4.5 / rrn5	IRb	IGS
56	p2	AG	5	10	110490	rrn5 / trnR-ACG	IRb	IGS
57	p1	A	10	10	113144	ndhF	SSC	CDS
58	p4	AAGT	3	12	113749	ndhF	SSC	CDS
59	p2	AT	5	10	115525	ndhF / rpl32	SSC	IGS
60	p4	AATA	3	12	115620	ndhF / rpl32	SSC	IGS
61	p3	ATT	4	12	115941	rpl32 / trnL-UAG	SSC	IGS
62	p3	AAT	4	12	115978	rpl32 / trnL-UAG	SSC	IGS
63	p4	CAAA	3	12	122111	ndhG / ndhI	SSC	IGS
64	p1	T	13	13	128161	ycf1	SSC	CDS
65	p1	T	12	12	129300	ycf1	SSC	CDS
66	p1	A	16	16	130412	ycf1	SSC	CDS
67	p1	A	11	11	131144	ycf1	SSC	CDS
68	p2	CT	5	10	133883	ycf1 / trnN-GUU	IRa	IGS
69	p4	GAGG	3	12	134302	rrn5 / rrn4.5	IRa	IGS
70	p4	AAAT	4	16	153655	ycf2	IRa	CDS
G. caulopterum
1	p1	A	10	10	4	rpl2 / trnH-GUG	LSC	IGS
2	p1	A	10	10	380	trnH-GUG / psbA	LSC	IGS
3	p4	TTTA	3	12	1733	psbA / trnk-UUU	LSC	IGS
4	p1	A	10	10	5922	rps16	LSC	intron
5	p5	TTTAG	3	15	6084	rps16	LSC	intron
6	p1	A	11	11	7146	rps16 / trnQ-UUG	LSC	IGS
7	p4	ATAA	3	12	8928	trnS-GCU / trnG-UCC	LSC	IGS
8	p2	TA	5	10	9993	trnG-UCC / trnR-UCU	LSC	IGS
9	p1	T	10	10	12090	atpA / atpF	LSC	IGS
10	p1	A	11	11	12104	atpA / atpF	LSC	IGS
11	p1	T	12	12	12818	atpF	LSC	intron
12	p1	T	12	12	13508	atpF / atpH	LSC	IGS
13	p4	TTAT	3	12	14813	atpH / atpI	LSC	IGS
14	p1	T	10	10	15077	atpH / atpI	LSC	IGS
15	p1	T	13	13	19112	rpoC2	LSC	CDS
16	p2	AT	5	10	20491	rpoC2	LSC	CDS
17	p1	T	10	10	26790	rpoB	LSC	CDS
18	p2	TA	5	10	28011	rpoB / trnC-GCA	LSC	IGS
19	p1	A	10	10	29861	petN / psbM	LSC	IGS
20	p3	TAT	4	12	29877	petN / psbM	LSC	IGS
21	p3	GAT	4	12	30968	psbM / trnD-GUC	LSC	IGS
22	p1	A	15	15	31340	psbM / trnD-GUC	LSC	IGS
23	p1	T	11	11	31888	trnD-GUC / trnY-GUA	LSC	IGS
24	p2	TA	5	10	38475	psbZ / trnG-GCC	LSC	IGS
25	p1	T	10	10	44088	psaA / ycf3	LSC	IGS
26	p1	A	10	10	47186	ycf3 / trnS-GGA	LSC	IGS
27	p4	TTTA	3	12	49011	trnT-UGU / trnL-UAA	LSC	IGS
28	p2	AT	7	14	50078	trnL-UAA	LSC	intron
29	p2	TA	6	12	50986	trnF-GAA / ndhJ	LSC	IGS
30	p4	TTTA	4	16	51396	trnF-GAA / ndhJ	LSC	IGS
31	p1	T	10	10	52804	ndhK	LSC	CDS
32	p3	TTA	4	12	53908	ndhC / trnV-UAC	LSC	IGS
33	p3	TAA	4	12	53935	ndhC / trnV-UAC	LSC	IGS
34	p1	T	10	10	55060	trnM-CAU / atpE	LSC	IGS
35	p1	T	10	10	56952	atpB	LSC	CDS
36	p1	T	10	10	59612	rbcL / accD	LSC	IGS
37	p1	A	10	10	59677	rbcL / accD	LSC	IGS
38	p1	T	10	10	59738	rbcL / accD	LSC	IGS
39	p2	TA	5	10	61922	accD / psal	LSC	IGS
40	p1	T	10	10	62222	psaI	LSC	CDS
41	p3	AAT	4	12	65840	petA / psbJ	LSC	IGS
42	p1	T	11	11	66211	petA / psbJ	LSC	IGS
43	p1	A	10	10	66894	psbF	LSC	CDS
44	p2	AT	6	12	68098	psbE / petL	LSC	IGS
45	p5	CATAG	3	15	69443	trnP-UGG / psaJ	LSC	IGS
46	p1	A	10	10	70963	rps18 / rpl20	LSC	IGS
47	p1	T	10	10	72904	clpP	LSC	intron
48	p1	T	14	14	73069	clpP	LSC	intron
49	p1	T	10	10	74132	clpP	LSC	intron
50	p1	T	14	14	76688	psbB / psbT	LSC	IGS
51	p1	T	10	10	77773	petB	LSC	intron
52	p1	A	11	11	83710	rps14 / rpl16	LSC	IGS
53	p1	T	10	10	86834	rps19	LSC	CDS
54	p4	ATTT	4	16	90793	ycf2	IRb	CDS
55	p1	T	10	10	101587	rps12 / orf70	IRb	IGS
56	p2	AG	5	10	110723	rrn5 / trnR-ACG	IRb	IGS
57	p1	A	10	10	113383	ndhF	SSC	CDS
58	p4	AAGT	3	12	113988	ndhF	SSC	CDS
59	p2	AT	5	10	115764	ndhF / rpl32	SSC	IGS
60	p3	AAT	4	12	116212	rpl32 / trnL-UAG	SSC	IGS
61	p4	CAAA	3	12	122310	ndhG / ndhI	SSC	IGS
62	p1	A	11	11	124643	ndhA	SSC	intron
63	p1	T	10	10	126920	rps15 / ycf1	SSC	IGS
64	p1	T	13	13	128330	ycf1	SSC	CDS
65	p1	T	12	12	129469	ycf1	SSC	CDS
66	p1	A	16	16	130581	ycf1	SSC	CDS
67	p1	A	11	11	131313	ycf1	SSC	CDS
68	p2	CT	5	10	134052	trnR-ACG / rrn5	IRa	IGS
69	p1	A	10	10	143188	orf70 / rps12	IRa	IGS
70	p4	AAAT	4	16	153976	ycf2	IRa	CDS
G. cardiospermum
1	p2	TA	6	12	18	rpl2 / trnH-GUG	LSC	IGS
2	p1	A	11	11	223	trnH-GUG / psbA	LSC	IGS
3	p1	A	10	10	386	trnH-GUG / psbA	LSC	IGS
4	p4	TTTA	3	12	1743	psbA / trnk-UUU	LSC	IGS
5	p1	A	10	10	3916	trnk-UUU	LSC	intron
6	p2	TA	6	12	4969	trnk-UUU / rps16	LSC	IGS
7	p2	TA	5	10	4983	trnk-UUU / rps16	LSC	IGS
8	p1	T	10	10	5518	trnk-UUU / rps16	LSC	IGS
9	p1	C	11	11	5801	rps16	LSC	intron
10	p1	A	12	12	5963	rps16	LSC	intron
11	p5	TTTAG	3	15	6127	rps16	LSC	intron
12	p1	A	13	13	8341	psbk / psbl	LSC	IGS
13	p2	TA	7	14	10083	trnG-UCC / trnR-UCU	LSC	IGS
14	p2	TA	6	12	10099	trnG-UCC / trnR-UCU	LSC	IGS
15	p1	A	11	11	10262	trnG-UCC / trnR-UCU	LSC	IGS
16	p1	T	11	11	12241	atpA / atpF	LSC	IGS
17	p1	A	10	10	12886	atpF	LSC	intron
18	p1	T	15	15	12971	atpF	LSC	intron
19	p1	A	10	10	13087	atpF	LSC	intron
20	p1	A	10	10	15366	atpH / atpI	LSC	IGS
21	p1	T	13	13	19275	rpoC2	LSC	CDS
22	p2	AT	5	10	20654	rpoC2	LSC	CDS
23	p1	A	11	11	23433	rpoC1	LSC	intron
24	p1	T	10	10	26964	rpoB	LSC	CDS
25	p2	TA	5	10	28185	rpoB / trnC-GCA	LSC	IGS
26	p1	A	13	13	28743	trnC-GCA	LSC	CDS
27	p3	TAT	4	12	30066	petN / psbM	LSC	IGS
28	p1	T	12	12	30411	petN / psbM	LSC	IGS
29	p1	T	13	13	32048	trnD-GUC / trnY-GUA	LSC	IGS
30	p1	A	12	12	33804	trnT-GGU / psbD	LSC	IGS
31	p1	G	11	11	36512	psbC	LSC	CDS
32	p2	TA	5	10	38621	psbZ / trnG-GCC	LSC	IGS
33	p1	A	13	13	38903	trnG-GCC / trnfM-CAU	LSC	IGS
34	p1	T	11	11	45738	ycf3	LSC	intron
35	p4	TTTA	3	12	49116	trnT-UGU / trnL-UAA	LSC	IGS
36	p2	TA	6	12	51017	trnF-GAA / ndhJ	LSC	IGS
37	p4	TTTA	3	12	51436	trnF-GAA / ndhJ	LSC	IGS
38	p1	A	10	10	53916	ndhC / trnV-UAC	LSC	IGS
39	p3	TTA	4	12	53937	ndhC / trnV-UAC	LSC	IGS
40	p1	A	10	10	53991	ndhC / trnV-UAC	LSC	IGS
41	p3	TTA	4	12	54012	ndhC / trnV-UAC	LSC	IGS
42	p1	T	10	10	55127	trnM-CAU / atpE	LSC	IGS
43	p1	T	10	10	57019	atpB	LSC	CDS
44	p1	T	11	11	59681	rbcL / accD	LSC	IGS
45	p1	T	10	10	61457	accD / psal	LSC	IGS
46	p2	TA	6	12	61990	accD / psal	LSC	IGS
47	p1	T	11	11	62292	psal / ycf4	LSC	IGS
48	p3	AAT	4	12	65913	petA / psbJ	LSC	IGS
49	p1	T	15	15	66261	petA / psbJ	LSC	IGS
50	p1	A	10	10	66948	psbF	LSC	CDS
51	p2	TA	7	14	69774	trnP-UGG / psaJ	LSC	IGS
52	p1	A	11	11	71218	rps18 / rpl20	LSC	IGS
53	p1	T	13	13	73318	clpP	LSC	intron
54	p1	A	14	14	73627	clpP	LSC	intron
55	p1	A	10	10	74005	clpP	LSC	intron
56	p2	TC	5	10	85179	rpl16	LSC	intron
57	p2	AT	5	10	86681	rpl22	LSC	CDS
58	p1	T	10	10	87083	rps19	LSC	CDS
59	p4	ATTT	4	16	91042	ycf2	IRb	CDS
60	p2	AG	5	10	110974	rrn5 / trnR-ACG	IRb	IGS
61	p1	A	10	10	113634	ndhF	SSC	CDS
62	p4	AAGT	3	12	114239	ndhF	SSC	CDS
63	p2	AT	5	10	116020	ndhF / rpl32	SSC	IGS
64	p4	AATA	3	12	116116	ndhF / rpl32	SSC	IGS
65	p3	AAT	4	12	116481	rpl32 / trnL-UAG	SSC	IGS
66	p1	T	10	10	119017	ccsA / ndhD	SSC	IGS
67	p2	TA	5	10	122471	ndhG / ndhI	SSC	IGS
68	p4	CAAA	3	12	122557	ndhG / ndhI	SSC	IGS
69	p4	CCCA	3	12	123501	ndhA	SSC	CDS
70	p1	T	12	12	129755	ycf1	SSC	CDS
71	p1	A	16	16	130867	ycf1	SSC	CDS
72	p1	A	12	12	131607	ycf1	SSC	CDS
73	p2	CT	5	10	134347	trnR-ACG / rrn5	IRa	IGS
74	p4	AAAT	4	16	154273	ycf2	IRa	CDS
G. burmanicum
1	p5	AAGTA	3	15	124	trnH-GUG / psbA	LSC	IGS
2	p1	A	12	12	353	trnH-GUG / psbA	LSC	IGS
3	p4	TTTA	3	12	1719	psbA / trnk-UUU	LSC	IGS
4	p1	A	10	10	4491	trnk-UUU / rps16	LSC	IGS
5	p2	TA	7	14	4946	trnk-UUU / rps16	LSC	IGS
6	p5	GAGGG	3	15	5421	trnk-UUU / rps16	LSC	IGS
7	p1	A	10	10	5921	rps16	LSC	intron
8	p1	A	10	10	7139	rps16 / trnQ-UUG	LSC	IGS
9	p2	TA	5	10	7281	rps16 / trnQ-UUG	LSC	IGS
10	p1	T	10	10	8308	psbk / psbl	LSC	IGS
11	p1	A	10	10	8319	psbk / psbl	LSC	IGS
12	p2	TA	5	10	10015	trnG-UCC / trnR-UCU	LSC	IGS
13	p2	AT	5	10	10372	trnR-UCU / atpA	LSC	IGS
14	p2	TA	8	16	10400	trnR-UCU / atpA	LSC	IGS
15	p1	T	11	11	12844	atpF	LSC	intron
16	p1	A	10	10	12957	atpF	LSC	intron
17	p1	T	10	10	14318	atpH / atpI	LSC	IGS
18	p1	T	12	12	19145	rpoC2	LSC	CDS
19	p2	AT	5	10	20523	rpoC2	LSC	CDS
20	p1	T	10	10	26831	rpoB	LSC	CDS
21	p1	T	10	10	27872	rpoB / trnC-GCA	LSC	IGS
22	p2	TA	5	10	28048	rpoB / trnC-GCA	LSC	IGS
23	p1	A	13	13	28578	rpoB / trnC-GCA	LSC	IGS
24	p1	C	10	10	28603	rpoB / trnC-GCA	LSC	IGS
25	p1	T	11	11	28775	trnC-GCA / petN	LSC	IGS
26	p1	A	10	10	29897	petN / psbM	LSC	IGS
27	p3	TAT	4	12	29913	petN / psbM	LSC	IGS
28	p1	T	11	11	30276	petN / psbM	LSC	IGS
29	p1	A	10	10	33638	trnT-GGU / psbD	LSC	IGS
30	p1	A	10	10	38720	trnG-GCC / trnfM-CAU	LSC	IGS
31	p2	AT	6	12	44579	psaA / ycf3	LSC	IGS
32	p1	T	10	10	45556	ycf3	LSC	intron
33	p1	A	10	10	47102	ycf3 / trnS-GGA	LSC	IGS
34	p2	AT	6	12	49971	trnL-UAA	LSC	intron
35	p1	T	10	10	50317	trnL-UAA / trnF-GAA	LSC	IGS
36	p2	TA	6	12	50808	trnF-GAA / ndhJ	LSC	IGS
37	p4	TTTA	4	16	51211	trnF-GAA / ndhJ	LSC	IGS
38	p1	C	10	10	51827	ndhJ / ndhK	LSC	IGS
39	p3	TAA	4	12	53754	ndhC / trnV-UAC	LSC	IGS
40	p1	T	10	10	56789	atpB	LSC	CDS
41	p1	T	11	11	59444	rbcL / accD	LSC	IGS
42	p1	A	10	10	59510	rbcL / accD	LSC	IGS
43	p1	T	11	11	59571	rbcL / accD	LSC	IGS
44	p1	T	10	10	61281	accD / psal	LSC	IGS
45	p2	TA	5	10	61737	accD / psal	LSC	IGS
46	p1	T	12	12	62037	psal / ycf4	LSC	IGS
47	p1	A	10	10	65571	petA / psbJ	LSC	IGS
48	p3	AAT	4	12	65661	petA / psbJ	LSC	IGS
49	p2	TA	5	10	65856	petA / psbJ	LSC	IGS
50	p1	T	11	11	66033	petA / psbJ	LSC	IGS
51	p1	A	10	10	66717	psbF	LSC	CDS
52	p2	AT	5	10	67934	psbE / petL	LSC	IGS
53	p1	A	10	10	69347	trnP-UGG / psaJ	LSC	IGS
54	p1	T	13	13	74090	clpP	LSC	intron
55	p1	T	10	10	76650	psbB / psbT	LSC	IGS
56	p1	G	11	11	79505	petD	LSC	intron
57	p1	A	13	13	83679	rpl14 / rpl16	LSC	IGS
58	p2	TC	5	10	84898	rps3	LSC	CDS
59	p3	TCT	4	12	86088	rpl22	LSC	CDS
60	p1	T	10	10	86808	rps19	LSC	CDS
61	p4	ATTT	4	16	90767	ycf2	IRb	CDS
62	p2	AG	5	10	110573	rrn5 / trnR-ACG	IRb	IGS
63	p1	A	10	10	113232	ndhF	SSC	CDS
64	p4	AAGT	3	12	113837	ndhF	SSC	CDS
65	p1	T	10	10	115552	ndhF / rpl32	SSC	IGS
66	p2	AT	5	10	115614	ndhF / rpl32	SSC	IGS
67	p4	AATA	3	12	115709	ndhF / rpl32	SSC	IGS
68	p3	ATT	4	12	116030	rpl32 / trnL-UAG	SSC	IGS
69	p3	AAT	4	12	116067	rpl32 / trnL-UAG	SSC	IGS
70	p4	CAAA	3	12	122188	ndhG / ndhI	SSC	IGS
71	p1	T	13	13	128220	ycf1	SSC	CDS
72	p1	T	12	12	129359	ycf1	SSC	CDS
73	p1	A	16	16	130471	ycf1	SSC	CDS
74	p1	A	11	11	131203	ycf1	SSC	CDS
75	p2	CT	5	10	133941	trnR-ACG / rrn5	IRa	IGS
76	p4	AAAT	4	16	153741	ycf2	IRa	CDS
G. laxiflorum
1	p2	TA	5	10	1	rpl2 / trnH-GUG	LSC	IGS
2	p1	A	10	10	154	trnH-GUG / psbA	LSC	IGS
3	p1	A	11	11	205	trnH-GUG / psbA	LSC	IGS
4	p1	A	10	10	319	trnH-GUG / psbA	LSC	IGS
5	p1	A	11	11	370	trnH-GUG / psbA	LSC	IGS
6	p4	TTTA	3	12	1722	psbA / trnk-UUU	LSC	IGS
7	p1	A	10	10	3893	matK / trnk-UUU	LSC	IGS
8	p2	TA	5	10	4941	trnk-UUU / rps16	LSC	IGS
9	p2	TA	5	10	4953	trnk-UUU / rps16	LSC	IGS
10	p1	A	11	11	5937	rps16	LSC	intron
11	p1	A	10	10	8315	psbK / psbI	LSC	IGS
12	p2	TA	6	12	10035	trnG-UCC / trnR-UCU	LSC	IGS
13	p1	A	11	11	10198	trnG-UCC / trnR-UCU	LSC	IGS
14	p1	T	10	10	12164	atpA / atpF	LSC	IGS
15	p1	T	14	14	12892	atpF	LSC	intron
16	p1	A	10	10	13007	atpF	LSC	intron
17	p1	A	10	10	15290	atpH / atpI	LSC	IGS
18	p1	T	13	13	19199	rpoC2	LSC	CDS
19	p2	AT	5	10	20578	rpoC2	LSC	CDS
20	p1	T	10	10	26884	rpoB	LSC	CDS
21	p1	A	10	10	27974	rpoB / trnC-GCA	LSC	IGS
22	p2	TA	5	10	28106	rpoB / trnC-GCA	LSC	IGS
23	p1	A	10	10	28655	rpoB / trnC-GCA	LSC	IGS
24	p3	TAT	4	12	29977	petN / psbM	LSC	IGS
25	p1	T	11	11	30322	petN / psbM	LSC	IGS
26	p1	G	11	11	36429	psbC	LSC	CDS
27	p2	TA	5	10	38559	psbZ / trnG-GCC	LSC	IGS
28	p1	A	11	11	38847	trnG-GCC / trnfM-CAU	LSC	IGS
29	p1	T	11	11	45668	ycf3	LSC	intron
30	p4	TTTA	3	12	49049	trnT-UGU / trnL-UAA	LSC	IGS
31	p2	TA	6	12	51022	trnF-GAA / ndhJ	LSC	IGS
32	p4	TTTA	3	12	51441	trnF-GAA / ndhJ	LSC	IGS
33	p1	T	10	10	52844	ndhK / ndhC	LSC	IGS
34	p1	A	10	10	53922	ndhC / trnV-UAC	LSC	IGS
35	p3	TTA	4	12	53943	ndhC / trnV-UAC	LSC	IGS
36	p1	A	10	10	54037	ndhC / trnV-UAC	LSC	IGS
37	p3	TTA	4	12	54058	ndhC / trnV-UAC	LSC	IGS
38	p1	T	10	10	57016	atpB	LSC	CDS
39	p1	T	10	10	59677	rbcL / accD	LSC	IGS
40	p2	TA	6	12	61984	accD / psal	LSC	IGS
41	p1	T	12	12	62286	psal / ycf4	LSC	IGS
42	p3	AAT	4	12	65908	petA / psbJ	LSC	IGS
43	p1	T	15	15	66256	petA / psbJ	LSC	IGS
44	p1	A	10	10	66943	psbF	LSC	CDS
45	p2	TA	9	18	69724	trnP-UGG / psaJ	LSC	IGS
46	p1	A	12	12	71172	rps18 / rpl20	LSC	IGS
47	p1	T	11	11	73274	clpP	LSC	intron
48	p1	A	16	16	73581	clpP	LSC	intron
49	p1	T	12	12	74346	clpP	LSC	intron
50	p1	T	10	10	83938	rpl14 / rpl16	LSC	IGS
51	p2	TC	5	10	85134	rpl16	LSC	intron
52	p2	AT	5	10	86636	rpl22	LSC	CDS
53	p1	T	10	10	87038	rps19	LSC	CDS
54	p4	ATTT	4	16	90997	ycf1	IRb	CDS
55	p2	AG	5	10	110929	rrn5 / trnR-ACG	IRb	IGS
56	p1	A	10	10	113589	ndhF	SSC	CDS
57	p4	AAGT	3	12	114194	ndhF	SSC	CDS
58	p2	AT	5	10	115975	ndhF / rpl30	SSC	IGS
59	p4	AATA	3	12	116070	ndhF / rpl31	SSC	IGS
60	p1	T	10	10	119027	ccsA / ndhD	SSC	IGS
61	p2	TA	5	10	122502	ndhG / ndhI	SSC	IGS
62	p4	CAAA	3	12	122588	ndhG / ndhI	SSC	IGS
63	p4	CCCA	3	12	123532	ndhA	SSC	CDS
64	p1	T	12	12	129791	ycf1	SSC	CDS
65	p1	A	16	16	130903	ycf1	SSC	CDS
66	p1	A	12	12	131643	ycf1	SSC	CDS
67	p2	CT	5	10	134383	trnR-ACG / rrn5	IRa	IGS
68	p4	AAAT	4	16	154309	ycf2	IRa	CDS
